# Supplementary material for: Host genetic variation in mucosal immunity pathways influences the upper airway microbiome
Source: Microbiome. 2017 Feb 1;5:16. doi: 10.1186/s40168-016-0227-5 (PMC5286564; doi:10.1186/s40168-016-0227-5)
Supplement: Additional file 2: — Distributions of 166 genus level nasal microbiome relative abundances (XLSX 66 kb) [file 40168_2016_227_MOESM2_ESM.xlsx]

## Sheet: A. RA
Host genetic variation in mucosal immunity pathways influences the upper airway microbiome
Supplementary Table S1A: Distributions of 166 genus level nasal microbiome relative abundances	Nasal vestibule in the summer						Nasal vestibule in the winter						Nasophrarynx in the summer						Nasopharynx in the winter
Genus	Min	1st Qu.	Median	Mean	3rd Qu.	Max	Min.	1st Qu.	Median	Mean	3rd Qu.	Max.	Min.	1st Qu.	Median	Mean	3rd Qu.	Max.	Min.	1st Qu.	Median	Mean	3rd Qu.	Max.
k__Archaea;p__Euryarchaeota;c__Methanobacteria;o__Methanobacteriales;f__Methanobacteriaceae;g__Methanobrevibacter	0	0	0	6.45e-05	2.8e-05	0.0017	0	0	0	0.00028	8e-06	0.0202	0	0	0	6.22e-05	2.1e-05	0.00173	0	0	0	8.99e-05	4e-05	0.00226
k__Bacteria;p__Actinobacteria;c__Actinobacteria;o__Actinomycetales;Other;Other	0	3.4e-05	0.000164	0.00037	0.000446	0.00319	0	8e-06	3.6e-05	0.000142	0.000176	0.00156	0	4.3e-05	0.000148	0.000379	0.000338	0.00803	0	4e-06	4e-05	0.000212	0.000132	0.00374
k__Bacteria;p__Actinobacteria;c__Actinobacteria;o__Actinomycetales;f__;g__	0	2e-06	1.2e-05	6.29e-05	8.4e-05	0.000632	0	0	8e-06	0.000107	4.8e-05	0.00194	0	8e-06	1.6e-05	0.000102	6.8e-05	0.00245	0	0	1.6e-05	0.000352	8.4e-05	0.0153
k__Bacteria;p__Actinobacteria;c__Actinobacteria;o__Actinomycetales;f__Actinomycetaceae;g__Actinomyces	0	3e-05	0.00014	0.000947	0.000536	0.0208	0	1.1e-05	9.4e-05	0.000675	0.000378	0.0178	0	4.4e-05	0.000164	0.00103	0.000473	0.0255	0	2.8e-05	0.000104	0.000432	0.000376	0.00662
k__Bacteria;p__Actinobacteria;c__Actinobacteria;o__Actinomycetales;f__Brevibacteriaceae;g__Brevibacterium	0	2e-06	1.2e-05	0.00053	8.2e-05	0.0222	0	1.2e-05	4.4e-05	0.000333	0.000187	0.0101	0	4e-06	3.2e-05	0.000798	0.000114	0.0483	0	8e-06	7.2e-05	0.00199	0.000428	0.0839
k__Bacteria;p__Actinobacteria;c__Actinobacteria;o__Actinomycetales;f__Cellulomonadaceae;g__Actinotalea	0	0	8e-06	0.000102	6.6e-05	0.00444	0	0	0	2.99e-05	8e-06	0.00144	0	0	8e-06	0.000199	4e-05	0.0139	0	0	0	1.6e-05	4e-06	0.000352
k__Bacteria;p__Actinobacteria;c__Actinobacteria;o__Actinomycetales;f__Corynebacteriaceae;g__Corynebacterium	0.00678	0.1081	0.2578	0.298	0.414	0.941	0.000248	0.04528	0.2737	0.276	0.407	0.758	5.6e-05	0.1148	0.2286	0.296	0.452	0.85	0.0002	0.04713	0.2111	0.269	0.401	0.906
k__Bacteria;p__Actinobacteria;c__Actinobacteria;o__Actinomycetales;f__Dermabacteraceae;g__Brachybacterium	0	1e-05	3.6e-05	0.000503	0.000216	0.0133	0	2.4e-05	0.000142	0.000508	0.000375	0.00683	0	1.2e-05	5.6e-05	0.000828	0.000185	0.0405	0	1.6e-05	9.2e-05	0.0013	0.000536	0.0153
k__Bacteria;p__Actinobacteria;c__Actinobacteria;o__Actinomycetales;f__Dermabacteraceae;g__Dermabacter	0	0	0	5.23e-05	1.4e-05	0.0012	0	0	0	0.000104	8e-06	0.00253	0	0	0	6.94e-05	1.6e-05	0.00205	0	0	0	7.82e-05	2e-05	0.00136
k__Bacteria;p__Actinobacteria;c__Actinobacteria;o__Actinomycetales;f__Dermacoccaceae;g__Dermacoccus	0	4e-06	2.8e-05	7.87e-05	9.2e-05	0.000624	0	1.4e-05	5.4e-05	0.000377	0.00029	0.00593	0	4e-06	2.4e-05	0.000136	8.4e-05	0.00238	0	1.6e-05	6e-05	0.000303	0.000216	0.00432
k__Bacteria;p__Actinobacteria;c__Actinobacteria;o__Actinomycetales;f__Dietziaceae;g__Dietzia	0	0	8e-06	5.55e-05	4e-05	0.000756	0	0	4e-06	0.000202	3.3e-05	0.0125	0	0	1.6e-05	0.000105	6e-05	0.00263	0	0	4e-06	0.000154	3.2e-05	0.00654
k__Bacteria;p__Actinobacteria;c__Actinobacteria;o__Actinomycetales;f__Gordoniaceae;g__Gordonia	0	2e-05	0.000176	0.00039	0.00046	0.00699	0	3e-05	0.000216	0.00229	0.00202	0.0453	0	2.4e-05	0.000202	0.00286	0.00231	0.0562	0	2.4e-05	0.000176	0.00136	0.0013	0.0143
k__Bacteria;p__Actinobacteria;c__Actinobacteria;o__Actinomycetales;f__Intrasporangiaceae;Other	0	0	8e-06	6.44e-05	5.4e-05	0.00124	0	0	0	3.46e-05	5e-06	0.00174	0	0	1e-05	0.000164	7.4e-05	0.00645	0	0	0	2.28e-05	1.2e-05	0.000444
k__Bacteria;p__Actinobacteria;c__Actinobacteria;o__Actinomycetales;f__Intrasporangiaceae;g__	0	2.4e-05	8.8e-05	0.000631	0.000572	0.022	0	1.2e-05	4e-05	0.000404	0.000207	0.012	0	5.1e-05	0.00015	0.00177	0.000631	0.109	0	8e-06	4.4e-05	0.00039	0.000208	0.00566
k__Bacteria;p__Actinobacteria;c__Actinobacteria;o__Actinomycetales;f__Kineosporiaceae;g__Kineococcus	0	0	4e-06	6.49e-05	4.4e-05	0.000776	0	0	0	3.62e-05	0	0.00246	0	0	8e-06	0.000165	8.7e-05	0.00294	0	0	0	1.71e-05	0	0.00032
k__Bacteria;p__Actinobacteria;c__Actinobacteria;o__Actinomycetales;f__Microbacteriaceae;Other	0	0	4e-06	6.32e-05	2.4e-05	0.0013	0	0	0	1.94e-05	1.2e-05	0.000496	0	0	4e-06	0.000114	2.9e-05	0.00256	0	0	0	2.62e-05	8e-06	0.000556
k__Bacteria;p__Actinobacteria;c__Actinobacteria;o__Actinomycetales;f__Microbacteriaceae;g__	0	4e-06	1.2e-05	0.000121	0.000106	0.00143	0	0	0	4.94e-05	2.1e-05	0.00114	0	4e-06	1.6e-05	0.000222	9.4e-05	0.0082	0	0	4e-06	6.14e-05	1.6e-05	0.000728
k__Bacteria;p__Actinobacteria;c__Actinobacteria;o__Actinomycetales;f__Microbacteriaceae;g__Curtobacterium	0	0	8e-06	7.98e-05	6.4e-05	0.00116	0	0	0	7.44e-05	2.9e-05	0.00356	0	4e-06	3e-05	0.000167	8.2e-05	0.00202	0	0	4e-06	9.99e-05	2.8e-05	0.00383
k__Bacteria;p__Actinobacteria;c__Actinobacteria;o__Actinomycetales;f__Micrococcaceae;Other	0	6e-06	4.4e-05	0.000411	0.00032	0.00485	0	0	4.4e-05	0.000895	0.00019	0.0192	0	4e-06	4.6e-05	0.000782	0.00029	0.0212	0	0	2.8e-05	0.00233	0.000256	0.14
k__Bacteria;p__Actinobacteria;c__Actinobacteria;o__Actinomycetales;f__Micrococcaceae;g__	0	1.6e-05	8.4e-05	0.000985	0.000646	0.0272	0	4e-06	4.2e-05	0.00143	0.000214	0.0835	0	1.9e-05	0.000118	0.00175	0.000665	0.036	0	8e-06	3.6e-05	0.000503	0.000376	0.00834
k__Bacteria;p__Actinobacteria;c__Actinobacteria;o__Actinomycetales;f__Micrococcaceae;g__Arthrobacter	0	1e-05	7.2e-05	0.000545	0.000296	0.00927	0	0	2.4e-05	0.000339	8.7e-05	0.0117	0	3.5e-05	0.000102	0.00114	0.000437	0.0493	0	4e-06	2.4e-05	0.000393	7.6e-05	0.00954
k__Bacteria;p__Actinobacteria;c__Actinobacteria;o__Actinomycetales;f__Micrococcaceae;g__Kocuria	0	8e-06	5.2e-05	0.000228	0.000268	0.002	0	3.6e-05	0.000114	0.000518	0.000427	0.00621	0	1.5e-05	0.000104	0.000415	0.000277	0.0128	0	2.4e-05	0.000152	0.000667	0.000444	0.00804
k__Bacteria;p__Actinobacteria;c__Actinobacteria;o__Actinomycetales;f__Micrococcaceae;g__Microbispora	0	4e-06	3.6e-05	0.000198	0.000134	0.00454	0	3e-06	1.6e-05	0.000162	7.7e-05	0.00548	0	7e-06	3.2e-05	0.0004	0.000178	0.0184	0	4e-06	2.4e-05	0.000163	9.2e-05	0.00481
k__Bacteria;p__Actinobacteria;c__Actinobacteria;o__Actinomycetales;f__Micrococcaceae;g__Micrococcus	0	2.8e-05	0.000112	0.00035	0.000416	0.0036	0	4.8e-05	0.000166	0.000753	0.000685	0.00916	0	5.1e-05	0.000178	0.00043	0.000546	0.00593	4e-06	5.6e-05	0.000212	0.000895	0.0005	0.009
k__Bacteria;p__Actinobacteria;c__Actinobacteria;o__Actinomycetales;f__Micrococcaceae;g__Rothia	0	4e-05	0.00018	0.00442	0.00107	0.199	0	2.3e-05	0.00012	0.000975	0.000504	0.0393	0	5.9e-05	0.000172	0.00103	0.000661	0.0241	0	2.8e-05	9.2e-05	0.000658	0.000276	0.0199
k__Bacteria;p__Actinobacteria;c__Actinobacteria;o__Actinomycetales;f__Mycobacteriaceae;g__Mycobacterium	8e-06	5.6e-05	0.00016	0.000507	0.0005	0.005	0	8e-06	7.4e-05	0.000268	0.000214	0.00732	0	9.1e-05	0.000402	0.000727	0.000999	0.00602	0	2e-05	6.8e-05	0.000221	0.000188	0.00182
k__Bacteria;p__Actinobacteria;c__Actinobacteria;o__Actinomycetales;f__Nocardiaceae;g__Rhodococcus	0	0	8e-06	6.76e-05	3.6e-05	0.001	0	0	0	4.72e-05	2.5e-05	0.00105	0	3e-06	1.8e-05	0.000106	7.1e-05	0.00202	0	0	0	0.000108	2.8e-05	0.00278
k__Bacteria;p__Actinobacteria;c__Actinobacteria;o__Actinomycetales;f__Nocardioidaceae;g__	0	0	8e-06	6.41e-05	3.6e-05	0.00199	0	0	0	2.11e-05	1.2e-05	0.00058	0	4e-06	1.2e-05	0.000216	6.5e-05	0.0138	0	0	0	3.11e-05	8e-06	0.00082
k__Bacteria;p__Actinobacteria;c__Actinobacteria;o__Actinomycetales;f__Nocardiopsaceae;g__	0	0	0	0.00013	1.6e-05	0.00341	0	0	0	2.95e-05	9e-06	0.000976	0	0	0	5.85e-05	1.2e-05	0.00362	0	0	0	4.92e-05	1.2e-05	0.00125
k__Bacteria;p__Actinobacteria;c__Actinobacteria;o__Actinomycetales;f__Propionibacteriaceae;g__Propionibacterium	0	2.4e-05	8.8e-05	0.000344	0.000446	0.00241	0	2e-05	8.4e-05	0.000373	0.000326	0.00389	0	2e-05	4.4e-05	0.000147	0.000158	0.00173	0	8e-06	5.2e-05	0.000196	0.000172	0.00164
k__Bacteria;p__Actinobacteria;c__Actinobacteria;o__Actinomycetales;f__Pseudonocardiaceae;g__Saccharopolyspora	0	0	0	0.000569	4e-06	0.033	0	0	4e-06	2.87e-05	2.4e-05	0.000336	0	0	0	1.19e-05	4e-06	0.000188	0	0	4e-06	9.69e-05	2e-05	0.00356
k__Bacteria;p__Actinobacteria;c__Actinobacteria;o__Actinomycetales;f__Sporichthyaceae;g__	0	4e-06	2e-05	0.000112	6.6e-05	0.00375	0	0	2e-06	3.53e-05	1.2e-05	0.00124	0	4e-06	2.8e-05	0.000348	0.00011	0.0214	0	0	4e-06	3.78e-05	1.2e-05	0.00139
k__Bacteria;p__Actinobacteria;c__Actinobacteria;o__Actinomycetales;f__Streptomycetaceae;Other	0	0	0	1.5e-05	4e-06	0.000708	0	0	0	0.0017	1e-06	0.135	0	0	0	3.52e-05	0	0.00241	0	0	0	0.00206	1.6e-05	0.114
k__Bacteria;p__Actinobacteria;c__Actinobacteria;o__Actinomycetales;f__Yaniellaceae;g__Yaniella	0	0	0	0.000267	1.6e-05	0.0153	0	0	0	4.94e-05	4e-06	0.00219	0	0	0	0.000104	8e-06	0.00666	0	0	0	0.000151	8e-06	0.00816
k__Bacteria;p__Actinobacteria;c__Actinobacteria;o__Bifidobacteriales;f__Bifidobacteriaceae;g__Bifidobacterium	0	0	0	4.58e-05	0	0.0015	0	0	0	0.000149	4e-06	0.00572	0	0	0	3.89e-05	0	0.00066	0	0	0	0.000354	8e-06	0.0111
k__Bacteria;p__Bacteroidetes;c__Bacteroidia;o__Bacteroidales;f__Bacteroidaceae;g__Bacteroides	0	0	1.6e-05	0.00138	6.8e-05	0.0737	0	0	6e-06	0.000281	5.7e-05	0.0137	0	0	8e-06	0.000574	0.000114	0.0196	0	0	1.2e-05	0.000272	9.2e-05	0.00976
k__Bacteria;p__Bacteroidetes;c__Bacteroidia;o__Bacteroidales;f__Porphyromonadaceae;g__Porphyromonas	0	0	1.2e-05	0.00019	0.000142	0.00511	0	0	1.6e-05	0.000362	9.9e-05	0.0101	0	0	1.4e-05	0.00105	0.000101	0.0802	0	0	2.4e-05	0.00369	9.6e-05	0.269
k__Bacteria;p__Bacteroidetes;c__Bacteroidia;o__Bacteroidales;f__Prevotellaceae;g__Prevotella	0	8e-06	3.2e-05	0.000351	0.000298	0.00767	0	1.5e-05	0.000124	0.000744	0.000518	0.0096	0	2e-05	0.000114	0.000939	0.000462	0.0448	0	2e-05	0.000112	0.00256	0.00054	0.11
k__Bacteria;p__Bacteroidetes;c__Bacteroidia;o__Bacteroidales;f__[Paraprevotellaceae];g__[Prevotella]	0	0	4e-06	8.9e-05	2.4e-05	0.00341	0	0	0	8.24e-05	2.1e-05	0.00255	0	0	0	5.37e-05	2.9e-05	0.0017	0	0	4e-06	7.69e-05	2.4e-05	0.00364
k__Bacteria;p__Bacteroidetes;c__Cytophagia;o__Cytophagales;f__Cytophagaceae;g__Pontibacter	0	0	4e-06	7.88e-05	4e-05	0.00287	0	0	0	1.95e-05	4e-06	0.0011	0	0	8e-06	0.000171	5.4e-05	0.0118	0	0	0	3.13e-05	0	0.00186
k__Bacteria;p__Bacteroidetes;c__Flavobacteriia;o__Flavobacteriales;f__[Weeksellaceae];g__	0	0	0	2.11e-05	0	0.000732	0	0	0	3.4e-06	0	0.000116	0	0	0	7.05e-05	0	0.00468	0	0	0	4.94e-06	0	8.4e-05
k__Bacteria;p__Bacteroidetes;c__Flavobacteriia;o__Flavobacteriales;f__[Weeksellaceae];g__Chryseobacterium	0	0	0	3.72e-06	0	0.00012	0	0	0	1.02e-05	0	0.000524	0	0	0	3.59e-06	0	0.000152	0	0	0	0.000416	0	0.0142
k__Bacteria;p__Bacteroidetes;c__Flavobacteriia;o__Flavobacteriales;f__[Weeksellaceae];g__Cloacibacterium	4e-06	0.000104	0.000396	0.00157	0.00195	0.0133	0	4e-06	2.2e-05	0.000724	0.000149	0.0178	4e-06	0.000118	0.000522	0.00151	0.00176	0.0206	0	4e-06	1.6e-05	0.00076	0.000144	0.0281
k__Bacteria;p__Bacteroidetes;c__Sphingobacteriia;o__Sphingobacteriales;f__Sphingobacteriaceae;g__Pedobacter	0	0	2e-05	0.000104	6.4e-05	0.0019	0	0	0	6.53e-05	1.7e-05	0.00198	0	4e-06	2.8e-05	0.000229	0.000123	0.0126	0	0	0	7.73e-05	2.8e-05	0.00167
k__Bacteria;p__Chloroflexi;c__Gitt-GS-136;o__;f__;g__	0	0	4e-06	6.77e-05	4.4e-05	0.00216	0	0	0	7.18e-05	8e-06	0.0034	0	0	1.6e-05	0.000246	6.4e-05	0.0167	0	0	0	1.92e-05	8e-06	0.000844
k__Bacteria;p__Chloroflexi;c__Thermomicrobia;o__JG30-KF-CM45;f__;g__	0	0	8e-06	6.44e-05	6e-05	0.00188	0	0	0	2.83e-05	5e-06	0.0013	0	0	1.2e-05	0.00016	4e-05	0.0106	0	0	0	2.25e-05	8e-06	0.00108
k__Bacteria;p__Cyanobacteria;c__Chloroplast;o__Stramenopiles;f__;g__	0	0	0	5.9e-05	0	0.00183	0	0	0	7.05e-06	0	0.000544	0	0	0	0.000333	0	0.0125	0	0	0	8.83e-07	0	3.6e-05
k__Bacteria;p__Cyanobacteria;c__Chloroplast;o__Streptophyta;f__;g__	0	7.6e-05	0.000712	0.00279	0.0027	0.0278	0	4.8e-05	0.000284	0.00235	0.000639	0.0735	0	0.000149	0.00074	0.00418	0.00286	0.0633	4e-06	5.2e-05	0.000188	0.00154	0.00138	0.0267
k__Bacteria;p__Firmicutes;c__Bacilli;Other;Other;Other	0	4e-06	2.8e-05	0.000424	0.000176	0.0218	0	0	8e-06	0.000773	7.5e-05	0.0492	0	4e-06	2.8e-05	0.000139	0.00012	0.00229	0	0	1.6e-05	0.00017	7.6e-05	0.00816
k__Bacteria;p__Firmicutes;c__Bacilli;o__Bacillales;Other;Other	2e-05	0.00056	0.00114	0.00296	0.00151	0.161	0	9.1e-05	0.00061	0.00275	0.0011	0.159	1.2e-05	0.00025	0.000682	0.00247	0.00132	0.124	0	7.6e-05	0.000472	0.000837	0.00108	0.00565
k__Bacteria;p__Firmicutes;c__Bacilli;o__Bacillales;f__;g__	0	3.6e-05	8.4e-05	0.000228	0.000174	0.00525	0	8e-06	2.4e-05	5.37e-05	5.6e-05	0.000552	0	1.5e-05	5e-05	0.000183	9.2e-05	0.0051	0	4e-06	2.4e-05	4.71e-05	5.6e-05	0.000508
k__Bacteria;p__Firmicutes;c__Bacilli;o__Bacillales;f__Alicyclobacillaceae;g__Alicyclobacillus	0	0	4e-06	3.38e-05	1.8e-05	0.00064	0	0	0	0.00135	0.000132	0.0582	0	0	8e-06	2.41e-05	2.9e-05	0.000204	0	0	0	0.00108	2.8e-05	0.0571
k__Bacteria;p__Firmicutes;c__Bacilli;o__Bacillales;f__Bacillaceae;Other	0	0	8e-06	1.88e-05	2e-05	0.000312	0	1.9e-05	8.4e-05	0.000132	0.000228	0.000636	0	3.5e-05	0.000102	0.000154	0.00023	0.000628	0	1.2e-05	5.6e-05	0.000135	0.000204	0.000868
k__Bacteria;p__Firmicutes;c__Bacilli;o__Bacillales;f__Bacillaceae;g__	0	0	0	0.000316	2e-05	0.0128	0	0	4e-06	9.93e-05	3.5e-05	0.00341	0	0	4e-06	0.00024	4.1e-05	0.0122	0	0	8e-06	0.000971	9.6e-05	0.0541
k__Bacteria;p__Firmicutes;c__Bacilli;o__Bacillales;f__Bacillaceae;g__Bacillus	0	7.2e-05	0.000164	0.000325	0.00029	0.00796	4e-06	4.4e-05	0.000132	0.000197	0.000284	0.00106	8e-06	7.9e-05	0.000234	0.000397	0.000405	0.00704	0	3.6e-05	0.000112	0.000198	0.000276	0.00134
k__Bacteria;p__Firmicutes;c__Bacilli;o__Bacillales;f__Planococcaceae;g__	0.00576	0.09666	0.3062	0.354	0.57	0.904	0.0007	0.03132	0.1924	0.278	0.493	0.897	0.007132	0.06837	0.2214	0.297	0.49	0.899	0.0003	0.01698	0.1413	0.225	0.367	0.91
k__Bacteria;p__Firmicutes;c__Bacilli;o__Bacillales;f__Planococcaceae;g__Planomicrobium	0	0	8e-06	6.78e-05	6.8e-05	0.000972	0	0	2e-06	0.000186	1.6e-05	0.0111	0	0	1.2e-05	9.21e-05	4.6e-05	0.00202	0	0	4e-06	0.000122	3.2e-05	0.0054
k__Bacteria;p__Firmicutes;c__Bacilli;o__Bacillales;f__Staphylococcaceae;g__Jeotgalicoccus	0	0	1.6e-05	0.000346	0.000108	0.0151	0	0	1.6e-05	0.000265	7e-05	0.0107	0	4e-06	1.8e-05	0.000664	0.000117	0.0321	0	4e-06	2.8e-05	0.0011	0.000148	0.0292
k__Bacteria;p__Firmicutes;c__Bacilli;o__Bacillales;f__Staphylococcaceae;g__Salinicoccus	0	0	4e-06	7.21e-05	2.4e-05	0.00286	0	0	4e-06	5.37e-05	2.1e-05	0.0008	0	0	2e-06	0.00013	2e-05	0.00706	0	0	0	8.87e-05	2e-05	0.003
k__Bacteria;p__Firmicutes;c__Bacilli;o__Bacillales;f__Staphylococcaceae;g__Staphylococcus	0.000884	0.01579	0.03526	0.041	0.0589	0.167	0.000224	0.00558	0.0211	0.0371	0.0555	0.487	0.00098	0.01208	0.02412	0.0353	0.0509	0.161	8.8e-05	0.00363	0.02209	0.0397	0.0449	0.481
k__Bacteria;p__Firmicutes;c__Bacilli;o__Bacillales;f__Thermoactinomycetaceae;g__	0	0	0	0.000212	8e-06	0.0113	0	0	0	1.22e-05	0	0.000744	0	0	0	5.06e-05	5e-06	0.00233	0	0	0	8.05e-06	0	0.000184
k__Bacteria;p__Firmicutes;c__Bacilli;o__Bacillales;f__[Exiguobacteraceae];Other	0	4e-06	1.2e-05	5.93e-05	7.2e-05	0.000688	0	0	0	5.28e-05	1.7e-05	0.00263	0	4e-06	2e-05	0.000181	5.7e-05	0.0118	0	0	0	4.42e-05	1.2e-05	0.000888
k__Bacteria;p__Firmicutes;c__Bacilli;o__Bacillales;f__[Exiguobacteraceae];g__Exiguobacterium	0	2e-06	1.6e-05	0.000181	0.000134	0.00224	0	0	0	2.43e-05	4e-06	0.00111	0	1.2e-05	5.4e-05	0.000377	0.000209	0.00553	0	0	0	7.43e-05	8e-06	0.00318
k__Bacteria;p__Firmicutes;c__Bacilli;o__Gemellales;f__Gemellaceae;g__Gemella	0	1.2e-05	7.6e-05	0.000979	0.000388	0.0179	0	2.4e-05	9.2e-05	0.000687	0.000303	0.0263	0	2.4e-05	8.2e-05	0.000528	0.000226	0.0153	0	1.6e-05	0.0001	0.000374	0.00026	0.00746
k__Bacteria;p__Firmicutes;c__Bacilli;o__Lactobacillales;Other;Other	0	1.8e-05	7.6e-05	0.00126	0.000432	0.0691	0	1.1e-05	7.8e-05	0.000692	0.000334	0.0232	0	3.1e-05	9.6e-05	0.000317	0.00036	0.00448	0	2e-05	7.6e-05	0.000574	0.000288	0.0139
k__Bacteria;p__Firmicutes;c__Bacilli;o__Lactobacillales;f__;g__	0	0	0	0.000254	1.2e-05	0.0111	0	0	0	2.49e-05	5e-06	0.00096	0	0	0	0.000107	1.6e-05	0.00639	0	0	0	7.11e-05	1.2e-05	0.00324
k__Bacteria;p__Firmicutes;c__Bacilli;o__Lactobacillales;f__Aerococcaceae;Other	0	8.4e-05	0.000212	0.00049	0.00057	0.00311	0	0.000104	0.000206	0.000387	0.000474	0.00332	4e-06	0.000119	0.000348	0.000528	0.000622	0.00565	0	2.8e-05	0.000204	0.000351	0.0004	0.00256
k__Bacteria;p__Firmicutes;c__Bacilli;o__Lactobacillales;f__Aerococcaceae;g__Aerococcus	0	3e-05	0.000136	0.000523	0.000476	0.00701	0	4e-06	2.8e-05	0.000222	0.00012	0.00397	0	4.7e-05	0.000176	0.000653	0.000554	0.011	0	4e-06	3.2e-05	0.000744	0.00016	0.0109
k__Bacteria;p__Firmicutes;c__Bacilli;o__Lactobacillales;f__Aerococcaceae;g__Alloiococcus	3.2e-05	0.000234	0.00199	0.0966	0.137	0.576	2.4e-05	0.000263	0.00304	0.102	0.114	0.696	2.4e-05	0.000184	0.00141	0.107	0.133	0.739	4.8e-05	0.00034	0.00422	0.0741	0.0703	0.596
k__Bacteria;p__Firmicutes;c__Bacilli;o__Lactobacillales;f__Aerococcaceae;g__Facklamia	0	0	0	0.000118	4e-06	0.00572	0	0	0	6.51e-05	2.9e-05	0.00196	0	0	0	0.000159	1.2e-05	0.00752	0	0	0	0.000132	2.8e-05	0.00167
k__Bacteria;p__Firmicutes;c__Bacilli;o__Lactobacillales;f__Carnobacteriaceae;g__Granulicatella	0	0	8e-06	0.000129	7.8e-05	0.00274	0	0	6e-06	0.000151	5.6e-05	0.00604	0	0	1.2e-05	7.84e-05	5.3e-05	0.00103	0	0	8e-06	6.07e-05	2.8e-05	0.00145
k__Bacteria;p__Firmicutes;c__Bacilli;o__Lactobacillales;f__Lactobacillaceae;g__Lactobacillus	0	8e-06	2.4e-05	0.000658	0.00014	0.0212	0	8e-06	7.4e-05	0.0014	0.000491	0.0271	0	1.2e-05	5.2e-05	0.000984	0.000175	0.0221	0	1.2e-05	6.4e-05	0.00539	0.000512	0.158
k__Bacteria;p__Firmicutes;c__Bacilli;o__Lactobacillales;f__Leuconostocaceae;g__Weissella	0	0	0	0.000123	2.2e-05	0.00383	0	0	4e-06	0.000131	2e-05	0.00267	0	0	4e-06	0.000209	5.7e-05	0.0066	0	0	0	0.000358	2e-05	0.0105
k__Bacteria;p__Firmicutes;c__Bacilli;o__Lactobacillales;f__Streptococcaceae;g__Lactococcus	0	4e-06	3.2e-05	0.000316	0.000154	0.00726	0	1.5e-05	8.2e-05	0.00215	0.000326	0.13	0	1.2e-05	5e-05	0.000261	0.000185	0.00384	0	1.2e-05	6.8e-05	0.00101	0.000224	0.0346
k__Bacteria;p__Firmicutes;c__Bacilli;o__Lactobacillales;f__Streptococcaceae;g__Streptococcus	2.4e-05	0.000302	0.00199	0.0221	0.0085	0.663	3.6e-05	0.000447	0.00314	0.0127	0.00669	0.425	1.2e-05	0.000798	0.00224	0.0153	0.00813	0.387	3.2e-05	0.00066	0.00267	0.0381	0.00692	0.764
k__Bacteria;p__Firmicutes;c__Bacilli;o__Turicibacterales;f__Turicibacteraceae;g__Turicibacter	0	8e-06	4.4e-05	0.000827	0.000288	0.0248	0	0	1.4e-05	0.000929	7.3e-05	0.0262	0	8e-06	5.6e-05	0.00125	0.00032	0.0463	0	0	1.2e-05	0.00228	8.8e-05	0.0653
k__Bacteria;p__Firmicutes;c__Clostridia;o__Clostridiales;Other;Other	0	0	0	0.000183	1.8e-05	0.00828	0	0	0	6.13e-05	4e-06	0.00196	0	0	0	0.000206	3.3e-05	0.00662	0	0	0	5.91e-05	4e-06	0.00181
k__Bacteria;p__Firmicutes;c__Clostridia;o__Clostridiales;f__;g__	0	0	0	7.95e-05	0	0.00374	0	0	0	0.000104	0	0.00703	0	0	0	8.62e-05	0	0.00299	0	0	0	0.000128	0	0.00727
k__Bacteria;p__Firmicutes;c__Clostridia;o__Clostridiales;f__Clostridiaceae;g__	0	1.2e-05	8.4e-05	0.00183	0.000566	0.0416	0	2e-05	7.8e-05	0.00172	0.000432	0.0482	0	3.5e-05	0.000116	0.00239	0.000573	0.0559	0	4e-06	7.6e-05	0.00419	0.000324	0.112
k__Bacteria;p__Firmicutes;c__Clostridia;o__Clostridiales;f__Clostridiaceae;g__Clostridium	0	0	1.6e-05	0.00135	0.000208	0.0475	0	0	1.2e-05	0.000776	0.000106	0.0175	0	0	2.4e-05	0.00205	0.00018	0.0572	0	0	4e-06	0.00361	8.8e-05	0.115
k__Bacteria;p__Firmicutes;c__Clostridia;o__Clostridiales;f__Clostridiaceae;g__SMB53	0	0	0	0.00025	5.4e-05	0.00856	0	0	0	0.000368	3.3e-05	0.00915	0	0	4e-06	0.000445	5.7e-05	0.0168	0	0	0	0.00104	1.2e-05	0.0312
k__Bacteria;p__Firmicutes;c__Clostridia;o__Clostridiales;f__Lachnospiraceae;Other	0	0	4e-06	0.00103	3.2e-05	0.0548	0	0	0	7.25e-05	1.2e-05	0.00258	0	0	4e-06	0.00108	5.3e-05	0.045	0	0	0	0.000103	4.4e-05	0.00364
k__Bacteria;p__Firmicutes;c__Clostridia;o__Clostridiales;f__Lachnospiraceae;g__	0	2e-06	2.4e-05	0.00307	0.000124	0.174	0	0	6e-06	0.000264	8.7e-05	0.00592	0	4e-06	2.6e-05	0.00323	0.000184	0.128	0	0	1.6e-05	0.00046	0.000148	0.0184
k__Bacteria;p__Firmicutes;c__Clostridia;o__Clostridiales;f__Lachnospiraceae;g__Blautia	0	0	8e-06	0.000606	6.8e-05	0.0293	0	0	4e-06	0.000176	5e-05	0.0039	0	0	2e-05	0.000658	0.000104	0.0233	0	0	8e-06	0.000221	8.8e-05	0.00634
k__Bacteria;p__Firmicutes;c__Clostridia;o__Clostridiales;f__Lachnospiraceae;g__Coprococcus	0	0	0	0.000175	8e-06	0.0113	0	0	0	3.86e-05	4e-06	0.00096	0	0	0	0.000196	8e-06	0.00802	0	0	0	2.06e-05	8e-06	0.00032
k__Bacteria;p__Firmicutes;c__Clostridia;o__Clostridiales;f__Lachnospiraceae;g__Dorea	0	0	0	0.000195	2.8e-05	0.0091	0	0	0	6.07e-05	8e-06	0.00212	0	0	4e-06	0.000256	2.4e-05	0.00846	0	0	0	0.000124	2e-05	0.00503
k__Bacteria;p__Firmicutes;c__Clostridia;o__Clostridiales;f__Lachnospiraceae;g__Lachnospira	0	0	0	0.000252	3e-05	0.00896	0	0	0	3.08e-05	4e-06	0.000644	0	0	0	0.000229	3.2e-05	0.00782	0	0	0	3.67e-05	2.4e-05	0.000596
k__Bacteria;p__Firmicutes;c__Clostridia;o__Clostridiales;f__Lachnospiraceae;g__Roseburia	0	0	0	0.000114	0	0.00609	0	0	0	5.05e-06	0	0.000204	0	0	0	0.000126	8e-06	0.00467	0	0	0	1.51e-05	0	0.000424
k__Bacteria;p__Firmicutes;c__Clostridia;o__Clostridiales;f__Lachnospiraceae;g__[Ruminococcus]	0	0	4e-06	0.000346	7.2e-05	0.0144	0	0	4e-06	0.000142	5.6e-05	0.0023	0	0	4e-06	0.000391	9.6e-05	0.0102	0	0	8e-06	0.000336	6.8e-05	0.0162
k__Bacteria;p__Firmicutes;c__Clostridia;o__Clostridiales;f__Peptostreptococcaceae;g__	0	0	0	3.4e-05	2e-06	0.00118	0	0	0	0.000147	0	0.00511	0	0	0	8.25e-05	8e-06	0.00436	0	0	0	0.000321	0	0.0125
k__Bacteria;p__Firmicutes;c__Clostridia;o__Clostridiales;f__Ruminococcaceae;Other	0	0	0	0.00016	4e-06	0.00833	0	0	0	3.65e-06	0	8.4e-05	0	0	0	0.000218	4e-06	0.00737	0	0	0	7.43e-06	0	0.000212
k__Bacteria;p__Firmicutes;c__Clostridia;o__Clostridiales;f__Ruminococcaceae;g__	0	0	2e-05	0.000976	0.000148	0.0469	0	0	2.2e-05	0.00025	7.3e-05	0.0041	0	4e-06	1.6e-05	0.000956	0.000178	0.0311	0	0	1.2e-05	0.000456	0.000136	0.0175
k__Bacteria;p__Firmicutes;c__Clostridia;o__Clostridiales;f__Ruminococcaceae;g__Faecalibacterium	0	0	0	3.98e-05	0	0.00143	0	0	0	6.53e-05	0	0.00308	0	0	0	6.47e-05	0	0.00276	0	0	0	0.00023	4e-06	0.0108
k__Bacteria;p__Firmicutes;c__Clostridia;o__Clostridiales;f__Ruminococcaceae;g__Ruminococcus	0	0	0	0.000352	3.2e-05	0.0155	0	0	0	0.000117	3e-05	0.00444	0	0	6e-06	0.000303	5.6e-05	0.00946	0	0	0	7.93e-05	5.2e-05	0.000908
k__Bacteria;p__Firmicutes;c__Clostridia;o__Clostridiales;f__Veillonellaceae;g__Dialister	0	0	0	0.000198	5.2e-05	0.00535	0	0	0	0.00036	2.2e-05	0.0113	0	0	1e-05	0.000261	0.000121	0.00742	0	0	4e-06	0.000456	7.6e-05	0.00881
k__Bacteria;p__Firmicutes;c__Clostridia;o__Clostridiales;f__Veillonellaceae;g__Megamonas	0	0	0	0.000204	0	0.0119	0	0	0	5.4e-05	4e-06	0.00319	0	0	0	0.000225	1e-06	0.00963	0	0	0	0.000413	1.2e-05	0.0155
k__Bacteria;p__Firmicutes;c__Clostridia;o__Clostridiales;f__Veillonellaceae;g__Megasphaera	0	0	0	9.01e-05	4e-06	0.00591	0	0	0	4.68e-05	0	0.00088	0	0	0	6.91e-05	9e-06	0.00306	0	0	0	0.00147	4e-06	0.101
k__Bacteria;p__Firmicutes;c__Clostridia;o__Clostridiales;f__Veillonellaceae;g__Phascolarctobacterium	0	0	0	0.000256	0	0.0139	0	0	0	2.1e-05	0	0.00123	0	0	0	0.000262	9e-06	0.0116	0	0	0	2.24e-05	0	0.00121
k__Bacteria;p__Firmicutes;c__Clostridia;o__Clostridiales;f__Veillonellaceae;g__Veillonella	0	8e-06	3.2e-05	0.000634	0.000184	0.0307	0	8e-06	4.8e-05	0.000585	0.000201	0.0131	0	1.5e-05	5.6e-05	0.000272	0.000158	0.0038	0	8e-06	4.8e-05	0.000433	0.00026	0.00522
k__Bacteria;p__Firmicutes;c__Clostridia;o__Clostridiales;f__[Mogibacteriaceae];g__	0	0	0	9.2e-08	0	4e-06	0	0	0	9.65e-06	0	0.000324	0	0	0	0.000364	0	0.0316	0	0	0	0.000371	0	0.0283
k__Bacteria;p__Firmicutes;c__Clostridia;o__Clostridiales;f__[Tissierellaceae];g__Anaerococcus	4e-06	0.00079	0.00735	0.0222	0.0266	0.21	1.2e-05	0.000351	0.00599	0.0265	0.038	0.235	0	0.000975	0.00656	0.0171	0.0203	0.218	0	0.00046	0.00333	0.0211	0.0222	0.211
k__Bacteria;p__Firmicutes;c__Clostridia;o__Clostridiales;f__[Tissierellaceae];g__Finegoldia	0	6.4e-05	0.000524	0.00459	0.00332	0.0525	0	5.9e-05	0.000344	0.017	0.0151	0.2	0	5.2e-05	0.000548	0.0063	0.00501	0.127	0	6.8e-05	0.000472	0.0126	0.0101	0.11
k__Bacteria;p__Firmicutes;c__Clostridia;o__Clostridiales;f__[Tissierellaceae];g__Parvimonas	0	0	0	8.37e-06	2e-06	0.000164	0	0	0	1.42e-05	0	0.000292	0	0	0	0.000818	0	0.071	0	0	0	0.00371	0	0.286
k__Bacteria;p__Firmicutes;c__Clostridia;o__Clostridiales;f__[Tissierellaceae];g__Peptoniphilus	4e-06	6e-05	0.000888	0.00985	0.0101	0.0838	4e-06	9.2e-05	0.00267	0.0303	0.0336	0.301	0	4e-05	0.001056	0.0128	0.0106	0.26	0	0.00016	0.001752	0.0242	0.0206	0.285
k__Bacteria;p__Firmicutes;c__Erysipelotrichi;o__Erysipelotrichales;f__Erysipelotrichaceae;g__	0	0	0	0.000127	0	0.00666	0	0	0	2.11e-05	0	0.000476	0	0	0	0.000135	0	0.00444	0	0	0	8.16e-06	0	0.000144
k__Bacteria;p__Firmicutes;c__Erysipelotrichi;o__Erysipelotrichales;f__Erysipelotrichaceae;g__[Eubacterium]	0	0	0	0.000175	1.2e-05	0.0085	0	0	0	0.000112	8e-06	0.00586	0	0	0	0.000249	2.1e-05	0.00711	0	0	0	0.000146	1.6e-05	0.00546
k__Bacteria;p__Fusobacteria;c__Fusobacteriia;o__Fusobacteriales;f__Fusobacteriaceae;g__Fusobacterium	0	4e-06	2e-05	0.000153	8.8e-05	0.00276	0	3e-06	2.8e-05	0.000349	0.000128	0.016	0	4e-06	2.6e-05	0.00446	8.4e-05	0.378	0	4e-06	2.4e-05	0.00308	0.0001	0.223
k__Bacteria;p__Fusobacteria;c__Fusobacteriia;o__Fusobacteriales;f__Leptotrichiaceae;g__Leptotrichia	0	0	0	0.00012	1e-05	0.00405	0	0	0	4.85e-05	1.6e-05	0.000808	0	0	0	4.96e-05	1.6e-05	0.00102	0	0	0	7.42e-05	8e-06	0.00327
k__Bacteria;p__Proteobacteria;c__Alphaproteobacteria;o__Caulobacterales;f__Caulobacteraceae;Other	0	8e-06	3.6e-05	0.00015	0.000148	0.00164	0	0	8e-06	5.99e-05	2.8e-05	0.00124	0	1.6e-05	5.8e-05	0.000249	0.000212	0.00812	0	0	8e-06	8.98e-05	4e-05	0.00184
k__Bacteria;p__Proteobacteria;c__Alphaproteobacteria;o__Caulobacterales;f__Caulobacteraceae;g__	0	5.4e-05	0.000176	0.0006	0.000602	0.00435	0	0	0	3.45e-06	0	0.0002	0	9.1e-05	0.000248	0.000849	0.00118	0.00641	0	0	0	1.87e-06	0	4.8e-05
k__Bacteria;p__Proteobacteria;c__Alphaproteobacteria;o__Rhizobiales;f__Bradyrhizobiaceae;Other	1.2e-05	0.000514	0.00164	0.00553	0.00632	0.0508	0	0	8e-06	7.35e-05	3.6e-05	0.00152	2e-05	0.000824	0.0029	0.00854	0.0107	0.0726	0	0	4e-06	0.000106	2e-05	0.00382
k__Bacteria;p__Proteobacteria;c__Alphaproteobacteria;o__Rhizobiales;f__Bradyrhizobiaceae;g__	0	1.2e-05	5.2e-05	0.000157	0.000178	0.00262	0	0	0	2.1e-06	0	4e-05	0	2e-05	7.8e-05	0.000253	0.00026	0.00358	0	0	0	4.42e-06	0	0.000196
k__Bacteria;p__Proteobacteria;c__Alphaproteobacteria;o__Rhizobiales;f__Bradyrhizobiaceae;g__Balneimonas	0	0	4e-06	7.91e-05	2.8e-05	0.0018	0	0	0	1.25e-05	4e-06	0.000236	0	0	6e-06	0.000174	4.8e-05	0.00792	0	0	0	5.92e-06	4e-06	8.8e-05
k__Bacteria;p__Proteobacteria;c__Alphaproteobacteria;o__Rhizobiales;f__Hyphomicrobiaceae;g__Parvibaculum	0	0.000118	0.000276	0.000898	0.00111	0.00897	0	0	0	1.75e-06	0	9.6e-05	0	0.000107	0.00041	0.00126	0.00171	0.00988	0	0	0	1.92e-06	0	4.4e-05
k__Bacteria;p__Proteobacteria;c__Alphaproteobacteria;o__Rhizobiales;f__Methylobacteriaceae;g__	0	0	1.2e-05	0.00031	6.8e-05	0.0107	0	0	1.2e-05	0.000105	6.1e-05	0.00186	0	4e-06	1.6e-05	0.000312	8.1e-05	0.0113	0	0	1.2e-05	0.000316	8.8e-05	0.012
k__Bacteria;p__Proteobacteria;c__Alphaproteobacteria;o__Rhizobiales;f__Methylobacteriaceae;g__Methylobacterium	0	1.2e-05	5.2e-05	0.00024	0.000188	0.0056	0	8e-06	3.2e-05	0.000186	0.00011	0.00334	0	1.6e-05	8.8e-05	0.000432	0.000197	0.0118	0	4e-06	2.8e-05	0.00137	0.00012	0.0883
k__Bacteria;p__Proteobacteria;c__Alphaproteobacteria;o__Rhizobiales;f__Rhizobiaceae;g__Agrobacterium	0	2e-06	1.2e-05	0.000135	9e-05	0.00135	0	0	4e-06	3.51e-05	3.2e-05	0.000724	0	4e-06	2.8e-05	0.000246	0.000104	0.00879	0	0	4e-06	4.01e-05	2.4e-05	0.000832
k__Bacteria;p__Proteobacteria;c__Alphaproteobacteria;o__Rhodobacterales;f__Rhodobacteraceae;g__	0	0	2e-05	0.000381	9.4e-05	0.0213	0	0	8e-06	0.000163	4.1e-05	0.00886	0	4e-06	4.2e-05	0.000269	0.000145	0.00794	0	0	8e-06	0.000225	7.6e-05	0.0101
k__Bacteria;p__Proteobacteria;c__Alphaproteobacteria;o__Rhodobacterales;f__Rhodobacteraceae;g__Paracoccus	0	6e-06	3.6e-05	0.000216	0.00013	0.0067	0	0	1.6e-05	0.000107	6e-05	0.00384	0	1.1e-05	5.8e-05	0.000759	0.000185	0.048	0	0	1.2e-05	0.000376	6e-05	0.0185
k__Bacteria;p__Proteobacteria;c__Alphaproteobacteria;o__Rhodobacterales;f__Rhodobacteraceae;g__Rubellimicrobium	0	0	4e-06	9.47e-05	3.8e-05	0.00249	0	0	0	2.15e-05	9e-06	0.000524	0	0	2e-06	0.000165	4.1e-05	0.0109	0	0	0	2.29e-05	4e-06	0.000304
k__Bacteria;p__Proteobacteria;c__Alphaproteobacteria;o__Rhodospirillales;f__Rhodospirillaceae;g__Skermanella	0	0	4e-06	7.47e-05	3.6e-05	0.00102	0	0	0	2.67e-05	1.2e-05	0.000492	0	0	4e-06	0.000194	4.4e-05	0.00723	0	0	0	6.32e-05	1.2e-05	0.00157
k__Bacteria;p__Proteobacteria;c__Alphaproteobacteria;o__Rickettsiales;f__mitochondria;Other	0	4e-06	4.4e-05	0.000798	0.000166	0.0319	0	0	1.2e-05	0.000503	6.2e-05	0.0195	0	1.1e-05	5.8e-05	0.000857	0.000363	0.0295	0	4e-06	2e-05	0.000239	0.000108	0.00325
k__Bacteria;p__Proteobacteria;c__Alphaproteobacteria;o__Sphingomonadales;f__Sphingomonadaceae;Other	0	0	8e-06	5.95e-05	3.8e-05	0.00192	0	0	0	4.58e-05	2.1e-05	0.00138	0	4e-06	1.8e-05	0.000224	8.8e-05	0.0101	0	0	4e-06	7.28e-05	1.2e-05	0.00273
k__Bacteria;p__Proteobacteria;c__Alphaproteobacteria;o__Sphingomonadales;f__Sphingomonadaceae;g__	0	8e-06	2.8e-05	0.000103	7.8e-05	0.00113	0	0	1.2e-05	9.99e-05	7.5e-05	0.00209	0	1.2e-05	4.4e-05	0.000284	0.000217	0.00644	0	4e-06	2e-05	0.000543	0.000116	0.0262
k__Bacteria;p__Proteobacteria;c__Alphaproteobacteria;o__Sphingomonadales;f__Sphingomonadaceae;g__Blastomonas	8e-06	0.000746	0.00215	0.00672	0.0081	0.058	0	0	4e-06	7.24e-05	1.3e-05	0.00191	2.4e-05	0.00105	0.003254	0.00993	0.0137	0.0794	0	0	4e-06	3.64e-05	1.6e-05	0.00048
k__Bacteria;p__Proteobacteria;c__Alphaproteobacteria;o__Sphingomonadales;f__Sphingomonadaceae;g__Kaistobacter	0	6e-06	3.2e-05	0.00039	0.000172	0.0192	0	0	8e-06	9.11e-05	2.9e-05	0.00384	0	1.5e-05	9e-05	0.00166	0.000397	0.115	0	0	8e-06	0.000113	4.8e-05	0.00289
k__Bacteria;p__Proteobacteria;c__Alphaproteobacteria;o__Sphingomonadales;f__Sphingomonadaceae;g__Novosphingobium	0	4e-06	2.4e-05	0.000101	0.000102	0.00121	0	0	2e-06	3.34e-05	1.7e-05	0.000596	0	8e-06	3.4e-05	0.000246	0.0001	0.0117	0	0	0	4.45e-05	2.4e-05	0.0012
k__Bacteria;p__Proteobacteria;c__Alphaproteobacteria;o__Sphingomonadales;f__Sphingomonadaceae;g__Sphingobium	0	3e-05	0.000164	0.000551	0.000494	0.0104	0	0	0	8.37e-05	9e-06	0.00231	0	1.2e-05	5.4e-05	0.000188	0.000173	0.00218	0	0	0	0.000129	1.2e-05	0.00652
k__Bacteria;p__Proteobacteria;c__Alphaproteobacteria;o__Sphingomonadales;f__Sphingomonadaceae;g__Sphingomonas	0	0.00012	0.000452	0.00124	0.00151	0.00898	0	2e-05	6.8e-05	0.000332	0.000271	0.00472	0	0.000283	0.000714	0.00243	0.00259	0.0395	0	2.4e-05	8e-05	0.000887	0.000312	0.0186
k__Bacteria;p__Proteobacteria;c__Betaproteobacteria;Other;Other;Other	0	3.2e-05	0.0001	0.000456	0.00051	0.00346	0	7e-06	2.8e-05	0.00059	0.000121	0.0123	0	4.7e-05	0.000204	0.00047	0.000453	0.00516	0	4e-06	2e-05	0.000734	0.0001	0.0374
k__Bacteria;p__Proteobacteria;c__Betaproteobacteria;o__Burkholderiales;f__;g__	0	0	8e-06	8.98e-05	6.2e-05	0.00157	0	0	0	6.06e-05	4e-06	0.00169	0	0	1.2e-05	0.000187	5.2e-05	0.00953	0	0	0	5.13e-05	1.6e-05	0.00166
k__Bacteria;p__Proteobacteria;c__Betaproteobacteria;o__Burkholderiales;f__Alcaligenaceae;g__Sutterella	0	0	0	0.00056	0	0.032	0	0	0	1.25e-06	0	4.8e-05	0	0	0	0.000486	0	0.0203	0	0	0	7.27e-06	0	0.000144
k__Bacteria;p__Proteobacteria;c__Betaproteobacteria;o__Burkholderiales;f__Burkholderiaceae;g__Lautropia	0	0	1.2e-05	0.000363	0.000126	0.0107	0	0	0	0.00012	2.1e-05	0.00307	0	0	1.8e-05	0.000137	0.000121	0.00268	0	0	4e-06	0.000146	3.2e-05	0.00225
k__Bacteria;p__Proteobacteria;c__Betaproteobacteria;o__Burkholderiales;f__Comamonadaceae;Other	0	0.000178	0.0006	0.00206	0.0025	0.0137	0	4e-06	1.2e-05	0.000173	5.2e-05	0.00769	0	0.000219	0.000802	0.00219	0.00241	0.0207	0	0	1.2e-05	0.000124	6e-05	0.00416
k__Bacteria;p__Proteobacteria;c__Betaproteobacteria;o__Burkholderiales;f__Comamonadaceae;g__	0	0.00042	0.00124	0.00463	0.00614	0.0345	0	1.6e-05	7.6e-05	0.00175	0.000327	0.0289	4e-06	0.000651	0.00198	0.00561	0.00724	0.039	0	1.6e-05	4.8e-05	0.00304	0.000344	0.174
k__Bacteria;p__Proteobacteria;c__Betaproteobacteria;o__Burkholderiales;f__Comamonadaceae;g__Comamonas	0	1.2e-05	3.6e-05	0.000119	0.000124	0.00146	0	4e-06	4e-05	0.00022	0.000161	0.0039	0	1.6e-05	5.8e-05	0.000158	0.000168	0.00121	0	4e-06	2.8e-05	0.000251	0.000116	0.00456
k__Bacteria;p__Proteobacteria;c__Betaproteobacteria;o__Burkholderiales;f__Comamonadaceae;g__Delftia	0	4e-06	1.2e-05	5.39e-05	4.4e-05	0.000768	0	0	2e-05	9.71e-05	5.2e-05	0.0017	0	4e-06	1.6e-05	7.1e-05	5.8e-05	0.000756	0	4e-06	2e-05	0.000424	8.8e-05	0.012
k__Bacteria;p__Proteobacteria;c__Betaproteobacteria;o__Burkholderiales;f__Oxalobacteraceae;Other	0	0	8e-06	5.56e-05	4.2e-05	0.00111	0	0	0	3.47e-05	1.6e-05	0.00086	0	4e-06	1.8e-05	0.00018	8.8e-05	0.00658	0	0	4e-06	0.000103	2.8e-05	0.00386
k__Bacteria;p__Proteobacteria;c__Betaproteobacteria;o__Burkholderiales;f__Oxalobacteraceae;g__	0	1.6e-05	5.6e-05	0.000251	0.00034	0.00317	0	0	2e-05	0.000172	0.000106	0.00377	0	8e-06	7.6e-05	0.000484	0.000289	0.0165	0	4e-06	3.2e-05	0.00034	0.000176	0.0115
k__Bacteria;p__Proteobacteria;c__Betaproteobacteria;o__Burkholderiales;f__Oxalobacteraceae;g__Ralstonia	0	0	0	1.43e-06	0	3.6e-05	0	0	0	8.44e-05	1.6e-05	0.00256	0	0	0	3.55e-06	0	0.000144	0	0	0	0.000262	3.2e-05	0.00733
k__Bacteria;p__Proteobacteria;c__Betaproteobacteria;o__Neisseriales;f__Neisseriaceae;g__	0	2e-05	0.000192	0.00275	0.00131	0.0599	0	2e-05	0.000156	0.00282	0.00127	0.0701	0	3.9e-05	0.000196	0.00122	0.0011	0.0188	0	2.8e-05	0.000144	0.00621	0.000992	0.1
k__Bacteria;p__Proteobacteria;c__Betaproteobacteria;o__Neisseriales;f__Neisseriaceae;g__Kingella	0	0	0	0.000214	0	0.0111	0	0	0	0.000269	0	0.0169	0	0	0	5.87e-05	0	0.00206	0	0	0	0.00222	0	0.164
k__Bacteria;p__Proteobacteria;c__Betaproteobacteria;o__Neisseriales;f__Neisseriaceae;g__Neisseria	0	8e-06	4e-05	0.00123	0.000282	0.0623	0	3e-06	2e-05	0.00127	0.000124	0.0837	0	1.2e-05	4.8e-05	0.000435	0.000262	0.00661	0	4e-06	3.2e-05	0.000256	0.000152	0.00952
k__Bacteria;p__Proteobacteria;c__Deltaproteobacteria;o__Desulfovibrionales;f__Desulfovibrionaceae;g__Bilophila	0	0	0	0.000183	0	0.00914	0	0	0	1.03e-05	0	0.000288	0	0	0	0.000195	0	0.00789	0	0	0	9.87e-06	0	0.000228
k__Bacteria;p__Proteobacteria;c__Epsilonproteobacteria;o__Campylobacterales;f__Campylobacteraceae;g__Campylobacter	0	0	0	8.51e-06	0	0.00034	0	0	0	0.000129	0	0.00263	0	0	0	0.000238	0	0.019	0	0	0	0.000102	0	0.0056
k__Bacteria;p__Proteobacteria;c__Gammaproteobacteria;Other;Other;Other	0	0	0	1.38e-07	0	1.2e-05	0	0	0	0.000115	3.6e-05	0.00292	0	0	0	3.28e-05	8e-06	0.000844	0	0	0	0.000218	5.6e-05	0.0041
k__Bacteria;p__Proteobacteria;c__Gammaproteobacteria;o__Alteromonadales;f__[Chromatiaceae];g__Rheinheimera	0	2.4e-05	8.8e-05	0.000382	0.000358	0.00354	0	0	4e-06	0.000107	5.6e-05	0.00182	0	3.9e-05	0.000118	0.000403	0.00052	0.00344	0	0	4e-06	0.000282	3.2e-05	0.0115
k__Bacteria;p__Proteobacteria;c__Gammaproteobacteria;o__Enterobacteriales;f__Enterobacteriaceae;Other	0	0	0	7.52e-05	4e-06	0.00576	0	0	0	9.5e-06	4e-06	0.00014	0	0	0	0.000141	1.3e-05	0.00852	0	0	0	4.58e-05	4e-06	0.00162
k__Bacteria;p__Proteobacteria;c__Gammaproteobacteria;o__Enterobacteriales;f__Enterobacteriaceae;g__	0	3.6e-05	0.000152	0.000524	0.000586	0.00662	0	8e-06	4.4e-05	0.0008	0.000138	0.0387	0	7.1e-05	0.00024	0.00114	0.000864	0.0289	0	1.6e-05	4.4e-05	0.000561	0.000152	0.0146
k__Bacteria;p__Proteobacteria;c__Gammaproteobacteria;o__Enterobacteriales;f__Enterobacteriaceae;g__Enterobacter	0	8e-06	4e-05	0.000378	0.00016	0.0198	0	0	1.4e-05	0.000221	0.00013	0.00482	0	2e-05	7e-05	0.000348	0.000171	0.00931	0	4e-06	2e-05	0.000449	0.000116	0.0212
k__Bacteria;p__Proteobacteria;c__Gammaproteobacteria;o__Enterobacteriales;f__Enterobacteriaceae;g__Proteus	0	0	0	7.73e-05	0	0.00624	0	0	0	0.000407	0	0.015	0	0	0	0.00013	0	0.0108	0	0	0	0.000791	0	0.0374
k__Bacteria;p__Proteobacteria;c__Gammaproteobacteria;o__Oceanospirillales;f__Oceanospirillaceae;g__	0	0	0	3.45e-06	0	0.000124	0	0	0	0.000131	2.6e-05	0.0029	0	0	0	5.28e-05	4e-06	0.00128	0	0	0	0.000207	1.6e-05	0.00388
k__Bacteria;p__Proteobacteria;c__Gammaproteobacteria;o__Pasteurellales;f__Pasteurellaceae;Other	0	0	0	0.00213	0	0.184	0	0	0	9.75e-05	0	0.00521	0	0	0	0.000123	0	0.0095	0	0	0	0.000102	0	0.00739
k__Bacteria;p__Proteobacteria;c__Gammaproteobacteria;o__Pasteurellales;f__Pasteurellaceae;g__Aggregatibacter	0	0	0	8.58e-05	3e-05	0.00146	0	0	0	0.000499	4e-06	0.0371	0	0	4e-06	0.00128	3.2e-05	0.107	0	0	0	6.55e-05	1.2e-05	0.00306
k__Bacteria;p__Proteobacteria;c__Gammaproteobacteria;o__Pasteurellales;f__Pasteurellaceae;g__Haemophilus	0	3.8e-05	0.000188	0.00115	0.000758	0.016	0	6e-05	0.000304	0.00684	0.00111	0.436	0	9.8e-05	0.000198	0.000943	0.000696	0.0108	0	8e-05	0.00026	0.0057	0.000832	0.232
k__Bacteria;p__Proteobacteria;c__Gammaproteobacteria;o__Pseudomonadales;f__Moraxellaceae;Other	0	0	4e-06	2.67e-05	1.8e-05	0.000476	0	0	8e-06	0.000166	9.3e-05	0.00651	0	0	4e-06	3.36e-05	2e-05	0.000464	0	0	8e-06	0.00082	8.8e-05	0.043
k__Bacteria;p__Proteobacteria;c__Gammaproteobacteria;o__Pseudomonadales;f__Moraxellaceae;g__	0	4e-06	2e-05	0.00231	0.000128	0.181	0	3.1e-05	0.000182	0.0114	0.00416	0.552	0	8e-06	4.6e-05	0.00958	0.000256	0.788	0	1.6e-05	0.000292	0.0274	0.00162	0.944
k__Bacteria;p__Proteobacteria;c__Gammaproteobacteria;o__Pseudomonadales;f__Moraxellaceae;g__Acinetobacter	6e-05	0.00277	0.00792	0.027	0.0365	0.232	1.6e-05	0.000214	0.000838	0.00392	0.00293	0.0384	9.2e-05	0.00473	0.01534	0.04	0.0496	0.302	4e-06	0.000228	0.00084	0.00572	0.00298	0.117
k__Bacteria;p__Proteobacteria;c__Gammaproteobacteria;o__Pseudomonadales;f__Moraxellaceae;g__Enhydrobacter	0	2e-05	9.2e-05	0.000321	0.000244	0.00311	0	7e-06	3.2e-05	0.000215	0.000159	0.00361	0	3.2e-05	0.000118	0.000351	0.000433	0.00282	0	8e-06	3.6e-05	0.000168	0.000128	0.00226
k__Bacteria;p__Proteobacteria;c__Gammaproteobacteria;o__Pseudomonadales;f__Moraxellaceae;g__Moraxella	4e-06	9.4e-05	0.000532	0.0382	0.00683	0.866	2e-05	0.000262	0.00112	0.148	0.14	0.97	8e-06	9.5e-05	0.00032	0.0575	0.00655	0.803	8e-06	0.000256	0.001048	0.17	0.121	0.967
k__Bacteria;p__Proteobacteria;c__Gammaproteobacteria;o__Pseudomonadales;f__Moraxellaceae;g__Psychrobacter	0	0	0	5.28e-05	1e-05	0.00151	0	0	0	0.000116	2e-05	0.00745	0	0	0	6.62e-05	2.8e-05	0.00223	0	0	4e-06	0.000317	4.4e-05	0.0134
k__Bacteria;p__Proteobacteria;c__Gammaproteobacteria;o__Pseudomonadales;f__Pseudomonadaceae;g__Pseudomonas	8e-06	0.000122	0.0004	0.00203	0.00227	0.0205	0	3.2e-05	0.000166	0.000415	0.000391	0.00401	0	0.000224	0.000662	0.00201	0.00339	0.012	0	2.8e-05	0.000144	0.000618	0.00036	0.00772
k__Bacteria;p__Proteobacteria;c__Gammaproteobacteria;o__Xanthomonadales;f__Xanthomonadaceae;g__Luteimonas	0	0	1.2e-05	5.13e-05	3.4e-05	0.000704	0	0	0	1.82e-05	1.2e-05	0.0003	0	0	1.2e-05	0.000122	6.5e-05	0.00449	0	0	0	0.000171	1.6e-05	0.00758
k__Bacteria;p__Tenericutes;c__Mollicutes;o__RF39;f__;g__	0	0	0	2.96e-05	0	0.000732	0	0	0	0.000268	0	0.0204	0	0	0	4.31e-05	4e-06	0.000984	0	0	0	4.3e-05	0	0.00175
k__Bacteria;p__Verrucomicrobia;c__Verrucomicrobiae;o__Verrucomicrobiales;f__Verrucomicrobiaceae;g__Akkermansia	0	0	0	0.000937	2.8e-05	0.0504	0	0	0	0.000147	4e-06	0.00956	0	0	2e-06	0.000914	5.9e-05	0.0345	0	0	0	5.38e-05	2.4e-05	0.00128
k__Bacteria;p__Proteobacteria;c__Gammaproteobacteria;o__Thiotrichales;Other;Other	NA	NA	NA	NA	NA	NA	NA	NA	NA	NA	NA	NA	0	0	0	2.1e-05	4e-06	0.000316	0	0	0	9.94e-05	0.0001	0.0011
Unassigned;Other;Other;Other;Other;Other	0	2e-05	0.0001	0.000292	0.000418	0.00204	0	0	1.6e-05	0.000117	9.8e-05	0.00124	0	4e-06	5.4e-05	0.000193	0.000249	0.00132	0	0	2.8e-05	0.000137	0.000116	0.0024

## Sheet: B. NV seasonal
Supplementary Table S1B: Nasal vesitbule seasonal differences
Taxa	Wilcox paired seasonal P	Summer Median RA	Winter Median RA
k__Bacteria;p__Proteobacteria;c__Alphaproteobacteria;o__Caulobacterales;f__Caulobacteraceae;g__*	3.82e-07	1.62e-04 (100%)	0.00e+00 (8.82%)
k__Bacteria;p__Proteobacteria;c__Alphaproteobacteria;o__Rhizobiales;f__Bradyrhizobiaceae;Other*	3.82e-07	1.44e-03 (100%)	2.60e-05 (70.59%)
k__Bacteria;p__Proteobacteria;c__Alphaproteobacteria;o__Rhizobiales;f__Hyphomicrobiaceae;g__Parvibaculum*	3.82e-07	2.70e-04 (100%)	0.00e+00 (8.82%)
k__Bacteria;p__Proteobacteria;c__Alphaproteobacteria;o__Sphingomonadales;f__Sphingomonadaceae;g__Blastomonas*	3.82e-07	1.96e-03 (100%)	6.00e-06 (52.94%)
k__Bacteria;p__Proteobacteria;c__Alphaproteobacteria;o__Rhizobiales;f__Bradyrhizobiaceae;g__*	1.68e-06	2.40e-05 (94.12%)	0.00e+00 (29.41%)
k__Bacteria;p__Firmicutes;c__Bacilli;o__Bacillales;f__Bacillaceae;Other*	4.82e-06	8.00e-06 (67.65%)	9.80e-05 (91.18%)
k__Bacteria;p__Proteobacteria;c__Alphaproteobacteria;o__Sphingomonadales;f__Sphingomonadaceae;g__Sphingobium*	4.07e-05	1.58e-04 (100%)	0.00e+00 (38.24%)
k__Bacteria;p__Proteobacteria;c__Betaproteobacteria;o__Burkholderiales;f__Comamonadaceae;Other*	4.62e-05	4.48e-04 (100%)	3.40e-05 (91.18%)
k__Bacteria;p__Proteobacteria;c__Gammaproteobacteria;o__Pseudomonadales;f__Moraxellaceae;g__*	6.05e-05	2.80e-05 (91.18%)	4.24e-04 (100%)
k__Bacteria;p__Proteobacteria;c__Alphaproteobacteria;o__Sphingomonadales;f__Sphingomonadaceae;g__Kaistobacter*	6.92e-05	5.00e-05 (91.18%)	6.00e-06 (61.76%)
k__Bacteria;p__Firmicutes;c__Bacilli;o__Bacillales;f__[Exiguobacteraceae];g__Exiguobacterium*	9.55e-05	2.00e-05 (76.47%)	0.00e+00 (26.47%)
k__Bacteria;p__Proteobacteria;c__Gammaproteobacteria;o__Alteromonadales;f__[Chromatiaceae];g__Rheinheimera*	0.000127	8.80e-05 (97.06%)	1.60e-05 (61.76%)
k__Bacteria;p__Actinobacteria;c__Actinobacteria;o__Actinomycetales;f__Dermabacteraceae;g__Brachybacterium	0.000389	3.00e-05 (94.12%)	2.24e-04 (97.06%)
k__Bacteria;p__Proteobacteria;c__Gammaproteobacteria;o__Pseudomonadales;f__Moraxellaceae;g__Acinetobacter	0.000457	7.51e-03 (100%)	1.29e-03 (100%)
k__Bacteria;p__Proteobacteria;c__Gammaproteobacteria;Other;Other;Other	0.000479	0.00e+00 (0%)	0.00e+00 (47.06%)
k__Bacteria;p__Proteobacteria;c__Alphaproteobacteria;o__Caulobacterales;f__Caulobacteraceae;Other	0.000503	3.20e-05 (97.06%)	4.00e-06 (55.88%)
k__Bacteria;p__Actinobacteria;c__Actinobacteria;o__Actinomycetales;f__Kineosporiaceae;g__Kineococcus	0.000514	8.00e-06 (67.65%)	0.00e+00 (17.65%)
k__Bacteria;p__Bacteroidetes;c__Cytophagia;o__Cytophagales;f__Cytophagaceae;g__Pontibacter	0.00054	8.00e-06 (61.76%)	0.00e+00 (23.53%)
k__Bacteria;p__Proteobacteria;c__Betaproteobacteria;o__Burkholderiales;f__;g__	0.00127	1.00e-05 (67.65%)	0.00e+00 (26.47%)
k__Bacteria;p__Proteobacteria;c__Gammaproteobacteria;o__Pseudomonadales;f__Moraxellaceae;g__Moraxella	0.00221	9.20e-04 (100%)	1.14e-03 (100%)
k__Bacteria;p__Actinobacteria;c__Actinobacteria;o__Actinomycetales;f__Dermacoccaceae;g__Dermacoccus	0.00223	2.20e-05 (76.47%)	1.16e-04 (94.12%)
k__Bacteria;p__Proteobacteria;c__Gammaproteobacteria;o__Oceanospirillales;f__Oceanospirillaceae;g__	0.00298	0.00e+00 (17.65%)	4.00e-06 (55.88%)
k__Bacteria;p__Actinobacteria;c__Actinobacteria;o__Actinomycetales;f__Micrococcaceae;g__Micrococcus	0.00376	1.12e-04 (100%)	2.68e-04 (100%)
k__Bacteria;p__Actinobacteria;c__Actinobacteria;o__Actinomycetales;f__Pseudonocardiaceae;g__Saccharopolyspora	0.00466	0.00e+00 (14.71%)	4.00e-06 (64.71%)
k__Bacteria;p__Firmicutes;c__Bacilli;o__Lactobacillales;f__Streptococcaceae;g__Lactococcus	0.00492	2.40e-05 (73.53%)	1.76e-04 (97.06%)
k__Bacteria;p__Proteobacteria;c__Alphaproteobacteria;o__Sphingomonadales;f__Sphingomonadaceae;g__Sphingomonas	0.00656	3.02e-04 (97.06%)	6.20e-05 (94.12%)
k__Bacteria;p__Actinobacteria;c__Actinobacteria;o__Actinomycetales;f__Brevibacteriaceae;g__Brevibacterium	0.00708	1.00e-05 (73.53%)	5.40e-05 (91.18%)
k__Bacteria;p__Proteobacteria;c__Betaproteobacteria;o__Burkholderiales;f__Comamonadaceae;g__	0.00776	8.96e-04 (100%)	1.78e-04 (94.12%)
k__Bacteria;p__Proteobacteria;c__Betaproteobacteria;o__Burkholderiales;f__Oxalobacteraceae;g__Ralstonia	0.0091	0.00e+00 (8.82%)	0.00e+00 (32.35%)
k__Bacteria;p__Firmicutes;c__Bacilli;o__Lactobacillales;f__Aerococcaceae;g__Alloiococcus	0.00936	3.78e-02 (100%)	2.21e-03 (100%)
k__Bacteria;p__Firmicutes;c__Clostridia;o__Clostridiales;f__[Tissierellaceae];g__Peptoniphilus	0.00984	4.90e-04 (100%)	1.84e-03 (100%)
k__Bacteria;p__Firmicutes;c__Bacilli;o__Lactobacillales;f__Aerococcaceae;Other	0.0114	3.60e-04 (100%)	2.04e-04 (97.06%)
k__Bacteria;p__Actinobacteria;c__Actinobacteria;o__Actinomycetales;f__Cellulomonadaceae;g__Actinotalea	0.012	8.00e-06 (79.41%)	0.00e+00 (32.35%)
k__Bacteria;p__Actinobacteria;c__Actinobacteria;o__Actinomycetales;f__Micrococcaceae;g__Kocuria	0.0123	4.80e-05 (94.12%)	1.28e-04 (100%)
k__Bacteria;p__Firmicutes;c__Bacilli;o__Lactobacillales;f__Aerococcaceae;g__Facklamia	0.0132	0.00e+00 (41.18%)	0.00e+00 (44.12%)
k__Bacteria;p__Proteobacteria;c__Gammaproteobacteria;o__Pseudomonadales;f__Moraxellaceae;Other	0.0135	8.00e-06 (67.65%)	1.80e-05 (70.59%)
k__Bacteria;p__Proteobacteria;c__Betaproteobacteria;o__Burkholderiales;f__Oxalobacteraceae;Other	0.0157	1.00e-05 (61.76%)	0.00e+00 (38.24%)
k__Bacteria;p__Bacteroidetes;c__Sphingobacteriia;o__Sphingobacteriales;f__Sphingobacteriaceae;g__Pedobacter	0.0184	2.20e-05 (76.47%)	0.00e+00 (44.12%)
k__Bacteria;p__Actinobacteria;c__Actinobacteria;o__Actinomycetales;Other;Other	0.0207	1.44e-04 (100%)	3.40e-05 (88.24%)
k__Bacteria;p__Proteobacteria;c__Gammaproteobacteria;o__Pseudomonadales;f__Moraxellaceae;g__Psychrobacter	0.0216	0.00e+00 (26.47%)	0.00e+00 (41.18%)
k__Bacteria;p__Firmicutes;c__Clostridia;o__Clostridiales;f__Ruminococcaceae;g__Faecalibacterium	0.0232	0.00e+00 (8.82%)	0.00e+00 (26.47%)
k__Bacteria;p__Firmicutes;c__Bacilli;o__Bacillales;f__[Exiguobacteraceae];Other	0.0234	1.60e-05 (88.24%)	0.00e+00 (47.06%)
k__Bacteria;p__Actinobacteria;c__Actinobacteria;o__Actinomycetales;f__Sporichthyaceae;g__	0.0254	1.80e-05 (79.41%)	2.00e-06 (50%)
k__Bacteria;p__Firmicutes;c__Bacilli;o__Bacillales;f__;g__	0.0257	7.00e-05 (94.12%)	3.80e-05 (88.24%)
k__Bacteria;p__Actinobacteria;c__Actinobacteria;o__Actinomycetales;f__Microbacteriaceae;g__Curtobacterium	0.0281	1.40e-05 (73.53%)	0.00e+00 (41.18%)
k__Bacteria;p__Chloroflexi;c__Thermomicrobia;o__JG30-KF-CM45;f__;g__	0.0282	8.00e-06 (61.76%)	0.00e+00 (41.18%)
k__Bacteria;p__Proteobacteria;c__Alphaproteobacteria;o__Sphingomonadales;f__Sphingomonadaceae;g__Novosphingobium	0.0309	2.60e-05 (82.35%)	4.00e-06 (58.82%)
k__Bacteria;p__Proteobacteria;c__Betaproteobacteria;o__Burkholderiales;f__Oxalobacteraceae;g__	0.0313	5.60e-05 (97.06%)	1.00e-05 (70.59%)
k__Bacteria;p__Actinobacteria;c__Actinobacteria;o__Actinomycetales;f__Microbacteriaceae;g__	0.0323	1.20e-05 (76.47%)	6.00e-06 (61.76%)
k__Bacteria;p__Proteobacteria;c__Gammaproteobacteria;o__Enterobacteriales;f__Enterobacteriaceae;g__	0.0326	1.46e-04 (97.06%)	6.40e-05 (91.18%)
k__Bacteria;p__Actinobacteria;c__Actinobacteria;o__Actinomycetales;f__Nocardioidaceae;g__	0.0328	4.00e-06 (70.59%)	0.00e+00 (47.06%)
k__Bacteria;p__Firmicutes;c__Bacilli;o__Bacillales;f__Bacillaceae;g__	0.0332	0.00e+00 (38.24%)	6.00e-06 (58.82%)
k__Bacteria;p__Actinobacteria;c__Actinobacteria;o__Actinomycetales;f__Gordoniaceae;g__Gordonia	0.0343	1.56e-04 (94.12%)	1.18e-04 (100%)
k__Bacteria;p__Proteobacteria;c__Alphaproteobacteria;o__Rhodobacterales;f__Rhodobacteraceae;g__	0.0354	3.00e-05 (82.35%)	1.20e-05 (70.59%)
k__Bacteria;p__Proteobacteria;c__Betaproteobacteria;o__Burkholderiales;f__Burkholderiaceae;g__Lautropia	0.037	1.80e-05 (61.76%)	4.00e-06 (52.94%)
k__Bacteria;p__Firmicutes;c__Bacilli;o__Lactobacillales;f__Lactobacillaceae;g__Lactobacillus	0.0378	4.20e-05 (91.18%)	9.20e-05 (97.06%)
k__Bacteria;p__Firmicutes;c__Clostridia;o__Clostridiales;f__Veillonellaceae;g__Dialister	0.0389	0.00e+00 (38.24%)	0.00e+00 (29.41%)
k__Bacteria;p__Actinobacteria;c__Actinobacteria;o__Actinomycetales;f__Micrococcaceae;g__Arthrobacter	0.0394	1.04e-04 (94.12%)	3.60e-05 (85.29%)
k__Bacteria;p__Proteobacteria;c__Alphaproteobacteria;o__Rhodobacterales;f__Rhodobacteraceae;g__Paracoccus	0.0406	3.20e-05 (88.24%)	1.60e-05 (76.47%)
k__Bacteria;p__Proteobacteria;c__Alphaproteobacteria;o__Rhodobacterales;f__Rhodobacteraceae;g__Rubellimicrobium	0.0426	1.80e-05 (70.59%)	0.00e+00 (47.06%)
k__Bacteria;p__Actinobacteria;c__Actinobacteria;o__Bifidobacteriales;f__Bifidobacteriaceae;g__Bifidobacterium	0.0429	0.00e+00 (23.53%)	0.00e+00 (35.29%)
k__Bacteria;p__Bacteroidetes;c__Flavobacteriia;o__Flavobacteriales;f__[Weeksellaceae];g__Cloacibacterium	0.0434	2.80e-04 (100%)	3.80e-05 (85.29%)
k__Bacteria;p__Firmicutes;c__Bacilli;o__Bacillales;Other;Other	0.0437	1.19e-03 (100%)	7.70e-04 (100%)
k__Bacteria;p__Proteobacteria;c__Gammaproteobacteria;o__Pseudomonadales;f__Pseudomonadaceae;g__Pseudomonas	0.0455	3.56e-04 (100%)	2.00e-04 (100%)
k__Bacteria;p__Firmicutes;c__Bacilli;o__Lactobacillales;f__Aerococcaceae;g__Aerococcus	0.0473	1.18e-04 (100%)	4.20e-05 (88.24%)
k__Bacteria;p__Proteobacteria;c__Betaproteobacteria;o__Burkholderiales;f__Alcaligenaceae;g__Sutterella	0.0578	0.00e+00 (23.53%)	0.00e+00 (2.94%)
k__Bacteria;p__Cyanobacteria;c__Chloroplast;o__Stramenopiles;f__;g__	0.0591	0.00e+00 (14.71%)	0.00e+00 (0%)
k__Bacteria;p__Proteobacteria;c__Alphaproteobacteria;o__Rhodospirillales;f__Rhodospirillaceae;g__Skermanella	0.0595	4.00e-06 (52.94%)	0.00e+00 (38.24%)
k__Bacteria;p__Actinobacteria;c__Actinobacteria;o__Actinomycetales;f__Intrasporangiaceae;Other	0.0596	8.00e-06 (76.47%)	0.00e+00 (44.12%)
k__Bacteria;p__Proteobacteria;c__Alphaproteobacteria;o__Rhizobiales;f__Bradyrhizobiaceae;g__Balneimonas	0.0648	4.00e-06 (61.76%)	0.00e+00 (26.47%)
k__Bacteria;p__Firmicutes;c__Clostridia;o__Clostridiales;f__Clostridiaceae;g__	0.0657	7.00e-05 (88.24%)	1.04e-04 (97.06%)
k__Bacteria;p__Proteobacteria;c__Deltaproteobacteria;o__Desulfovibrionales;f__Desulfovibrionaceae;g__Bilophila	0.069	0.00e+00 (32.35%)	0.00e+00 (11.76%)
k__Bacteria;p__Proteobacteria;c__Betaproteobacteria;o__Burkholderiales;f__Comamonadaceae;g__Comamonas	0.0726	3.20e-05 (94.12%)	7.60e-05 (82.35%)
k__Bacteria;p__Firmicutes;c__Clostridia;o__Clostridiales;f__[Mogibacteriaceae];g__	0.0754	0.00e+00 (5.88%)	0.00e+00 (14.71%)
k__Bacteria;p__Actinobacteria;c__Actinobacteria;o__Actinomycetales;f__Streptomycetaceae;Other	0.0931	0.00e+00 (32.35%)	0.00e+00 (29.41%)
k__Bacteria;p__Firmicutes;c__Bacilli;o__Bacillales;f__Planococcaceae;g__	0.0938	3.85e-01 (100%)	2.58e-01 (100%)
k__Bacteria;p__Firmicutes;c__Bacilli;o__Bacillales;f__Thermoactinomycetaceae;g__	0.0972	0.00e+00 (26.47%)	0.00e+00 (11.76%)
k__Bacteria;p__Proteobacteria;c__Gammaproteobacteria;o__Xanthomonadales;f__Xanthomonadaceae;g__Luteimonas	0.102	1.20e-05 (70.59%)	4.00e-06 (52.94%)
k__Bacteria;p__Firmicutes;c__Clostridia;o__Clostridiales;f__Lachnospiraceae;g__[Ruminococcus]	0.108	0.00e+00 (44.12%)	4.00e-06 (55.88%)
k__Bacteria;p__Firmicutes;c__Clostridia;o__Clostridiales;f__Ruminococcaceae;Other	0.108	0.00e+00 (35.29%)	0.00e+00 (20.59%)
k__Bacteria;p__Firmicutes;c__Bacilli;o__Bacillales;f__Bacillaceae;g__Bacillus	0.114	1.82e-04 (100%)	1.36e-04 (100%)
k__Bacteria;p__Proteobacteria;c__Alphaproteobacteria;o__Rhizobiales;f__Rhizobiaceae;g__Agrobacterium	0.117	1.00e-05 (76.47%)	8.00e-06 (64.71%)
k__Bacteria;p__Bacteroidetes;c__Bacteroidia;o__Bacteroidales;f__Porphyromonadaceae;g__Porphyromonas	0.127	8.00e-06 (70.59%)	3.40e-05 (73.53%)
k__Bacteria;p__Proteobacteria;c__Betaproteobacteria;o__Neisseriales;f__Neisseriaceae;g__Neisseria	0.136	8.80e-05 (82.35%)	5.40e-05 (76.47%)
k__Bacteria;p__Firmicutes;c__Bacilli;o__Lactobacillales;f__Leuconostocaceae;g__Weissella	0.141	4.00e-06 (52.94%)	6.00e-06 (64.71%)
k__Bacteria;p__Firmicutes;c__Clostridia;o__Clostridiales;f__;g__	0.142	0.00e+00 (5.88%)	0.00e+00 (14.71%)
k__Bacteria;p__Actinobacteria;c__Actinobacteria;o__Actinomycetales;f__Microbacteriaceae;Other	0.156	4.00e-06 (52.94%)	0.00e+00 (35.29%)
k__Bacteria;p__Proteobacteria;c__Gammaproteobacteria;o__Pasteurellales;f__Pasteurellaceae;g__Aggregatibacter	0.159	0.00e+00 (44.12%)	0.00e+00 (32.35%)
k__Bacteria;p__Actinobacteria;c__Actinobacteria;o__Actinomycetales;f__Mycobacteriaceae;g__Mycobacterium	0.164	1.08e-04 (100%)	7.80e-05 (82.35%)
k__Bacteria;p__Bacteroidetes;c__Bacteroidia;o__Bacteroidales;f__Prevotellaceae;g__Prevotella	0.174	4.20e-05 (85.29%)	1.72e-04 (85.29%)
k__Bacteria;p__Firmicutes;c__Bacilli;o__Bacillales;f__Staphylococcaceae;g__Salinicoccus	0.174	0.00e+00 (44.12%)	0.00e+00 (47.06%)
k__Bacteria;p__Chloroflexi;c__Gitt-GS-136;o__;f__;g__	0.179	4.00e-06 (52.94%)	0.00e+00 (38.24%)
k__Bacteria;p__Proteobacteria;c__Alphaproteobacteria;o__Rhizobiales;f__Methylobacteriaceae;g__	0.199	4.00e-06 (52.94%)	2.60e-05 (73.53%)
k__Bacteria;p__Proteobacteria;c__Gammaproteobacteria;o__Pasteurellales;f__Pasteurellaceae;g__Haemophilus	0.203	1.80e-04 (94.12%)	4.62e-04 (94.12%)
k__Bacteria;p__Proteobacteria;c__Betaproteobacteria;o__Burkholderiales;f__Comamonadaceae;g__Delftia	0.233	1.00e-05 (73.53%)	1.60e-05 (73.53%)
k__Bacteria;p__Bacteroidetes;c__Flavobacteriia;o__Flavobacteriales;f__[Weeksellaceae];g__Chryseobacterium	0.27	0.00e+00 (8.82%)	0.00e+00 (14.71%)
k__Bacteria;p__Firmicutes;c__Clostridia;o__Clostridiales;f__[Tissierellaceae];g__Finegoldia	0.317	3.42e-04 (94.12%)	2.66e-04 (100%)
k__Bacteria;p__Firmicutes;c__Bacilli;o__Bacillales;f__Staphylococcaceae;g__Staphylococcus	0.321	3.61e-02 (100%)	3.37e-02 (100%)
k__Bacteria;p__Proteobacteria;c__Alphaproteobacteria;o__Sphingomonadales;f__Sphingomonadaceae;g__	0.33	2.00e-05 (94.12%)	2.80e-05 (73.53%)
k__Bacteria;p__Firmicutes;c__Bacilli;o__Lactobacillales;f__Carnobacteriaceae;g__Granulicatella	0.334	1.20e-05 (70.59%)	1.00e-05 (58.82%)
k__Bacteria;p__Proteobacteria;c__Gammaproteobacteria;o__Pseudomonadales;f__Moraxellaceae;g__Enhydrobacter	0.343	8.60e-05 (100%)	5.20e-05 (85.29%)
k__Bacteria;p__Firmicutes;c__Erysipelotrichi;o__Erysipelotrichales;f__Erysipelotrichaceae;g__	0.363	0.00e+00 (23.53%)	0.00e+00 (23.53%)
k__Bacteria;p__Firmicutes;c__Clostridia;o__Clostridiales;f__Veillonellaceae;g__Megamonas	0.365	0.00e+00 (20.59%)	0.00e+00 (29.41%)
k__Bacteria;p__Firmicutes;c__Clostridia;o__Clostridiales;f__Ruminococcaceae;g__	0.385	2.00e-05 (73.53%)	3.80e-05 (73.53%)
k__Bacteria;p__Actinobacteria;c__Actinobacteria;o__Actinomycetales;f__;g__	0.389	1.40e-05 (85.29%)	6.00e-06 (64.71%)
k__Bacteria;p__Firmicutes;c__Clostridia;o__Clostridiales;f__Veillonellaceae;g__Veillonella	0.391	3.80e-05 (91.18%)	8.20e-05 (97.06%)
k__Bacteria;p__Proteobacteria;c__Alphaproteobacteria;o__Sphingomonadales;f__Sphingomonadaceae;Other	0.393	4.00e-06 (67.65%)	2.00e-06 (50%)
k__Bacteria;p__Firmicutes;c__Bacilli;o__Lactobacillales;Other;Other	0.427	1.02e-04 (97.06%)	1.34e-04 (91.18%)
k__Bacteria;p__Proteobacteria;c__Betaproteobacteria;Other;Other;Other	0.427	9.40e-05 (100%)	4.80e-05 (91.18%)
k__Bacteria;p__Fusobacteria;c__Fusobacteriia;o__Fusobacteriales;f__Leptotrichiaceae;g__Leptotrichia	0.455	0.00e+00 (32.35%)	0.00e+00 (38.24%)
k__Bacteria;p__Actinobacteria;c__Actinobacteria;o__Actinomycetales;f__Intrasporangiaceae;g__	0.491	5.60e-05 (94.12%)	4.60e-05 (85.29%)
k__Bacteria;p__Actinobacteria;c__Actinobacteria;o__Actinomycetales;f__Micrococcaceae;Other	0.497	3.80e-05 (85.29%)	6.80e-05 (70.59%)
k__Bacteria;p__Bacteroidetes;c__Flavobacteriia;o__Flavobacteriales;f__[Weeksellaceae];g__	0.505	0.00e+00 (11.76%)	0.00e+00 (29.41%)
k__Bacteria;p__Proteobacteria;c__Gammaproteobacteria;o__Enterobacteriales;f__Enterobacteriaceae;Other	0.508	0.00e+00 (44.12%)	0.00e+00 (32.35%)
k__Bacteria;p__Proteobacteria;c__Epsilonproteobacteria;o__Campylobacterales;f__Campylobacteraceae;g__Campylobacter	0.528	0.00e+00 (8.82%)	0.00e+00 (8.82%)
k__Bacteria;p__Firmicutes;c__Clostridia;o__Clostridiales;f__Lachnospiraceae;g__Roseburia	0.548	0.00e+00 (17.65%)	0.00e+00 (20.59%)
k__Bacteria;p__Firmicutes;c__Clostridia;o__Clostridiales;f__Lachnospiraceae;g__Coprococcus	0.55	0.00e+00 (38.24%)	0.00e+00 (29.41%)
k__Bacteria;p__Firmicutes;c__Clostridia;o__Clostridiales;f__Clostridiaceae;g__SMB53	0.553	6.00e-06 (52.94%)	0.00e+00 (47.06%)
k__Bacteria;p__Tenericutes;c__Mollicutes;o__RF39;f__;g__	0.556	0.00e+00 (23.53%)	0.00e+00 (14.71%)
k__Bacteria;p__Firmicutes;c__Clostridia;o__Clostridiales;f__[Tissierellaceae];g__Parvimonas	0.572	0.00e+00 (23.53%)	0.00e+00 (29.41%)
k__Bacteria;p__Actinobacteria;c__Actinobacteria;o__Actinomycetales;f__Nocardiopsaceae;g__	0.573	0.00e+00 (44.12%)	0.00e+00 (47.06%)
k__Archaea;p__Euryarchaeota;c__Methanobacteria;o__Methanobacteriales;f__Methanobacteriaceae;g__Methanobrevibacter	0.575	0.00e+00 (41.18%)	0.00e+00 (32.35%)
k__Bacteria;p__Firmicutes;c__Bacilli;Other;Other;Other	0.586	3.80e-05 (67.65%)	2.20e-05 (73.53%)
k__Bacteria;p__Fusobacteria;c__Fusobacteriia;o__Fusobacteriales;f__Fusobacteriaceae;g__Fusobacterium	0.598	3.20e-05 (97.06%)	4.00e-05 (73.53%)
k__Bacteria;p__Firmicutes;c__Clostridia;o__Clostridiales;f__Lachnospiraceae;g__Dorea	0.601	0.00e+00 (41.18%)	0.00e+00 (26.47%)
k__Bacteria;p__Firmicutes;c__Clostridia;o__Clostridiales;f__Lachnospiraceae;g__	0.617	8.00e-06 (61.76%)	1.80e-05 (70.59%)
k__Bacteria;p__Firmicutes;c__Clostridia;o__Clostridiales;Other;Other	0.653	0.00e+00 (26.47%)	0.00e+00 (41.18%)
k__Bacteria;p__Actinobacteria;c__Actinobacteria;o__Actinomycetales;f__Corynebacteriaceae;g__Corynebacterium	0.657	2.70e-01 (100%)	2.66e-01 (100%)
k__Bacteria;p__Firmicutes;c__Clostridia;o__Clostridiales;f__Lachnospiraceae;Other	0.664	4.00e-06 (55.88%)	4.00e-06 (58.82%)
k__Bacteria;p__Actinobacteria;c__Actinobacteria;o__Actinomycetales;f__Micrococcaceae;g__	0.667	1.26e-04 (85.29%)	7.80e-05 (82.35%)
k__Bacteria;p__Firmicutes;c__Clostridia;o__Clostridiales;f__Lachnospiraceae;g__Blautia	0.674	1.20e-05 (67.65%)	4.00e-06 (52.94%)
k__Bacteria;p__Firmicutes;c__Clostridia;o__Clostridiales;f__[Tissierellaceae];g__Anaerococcus	0.682	4.20e-03 (100%)	4.16e-03 (100%)
k__Bacteria;p__Firmicutes;c__Bacilli;o__Turicibacterales;f__Turicibacteraceae;g__Turicibacter	0.688	3.20e-05 (79.41%)	1.00e-05 (58.82%)
k__Bacteria;p__Firmicutes;c__Bacilli;o__Bacillales;f__Alicyclobacillaceae;g__Alicyclobacillus	0.689	8.00e-06 (73.53%)	0.00e+00 (38.24%)
k__Bacteria;p__Firmicutes;c__Bacilli;o__Lactobacillales;f__;g__	0.717	0.00e+00 (41.18%)	0.00e+00 (35.29%)
k__Bacteria;p__Proteobacteria;c__Betaproteobacteria;o__Neisseriales;f__Neisseriaceae;g__Kingella	0.72	0.00e+00 (17.65%)	0.00e+00 (17.65%)
k__Bacteria;p__Actinobacteria;c__Actinobacteria;o__Actinomycetales;f__Micrococcaceae;g__Rothia	0.721	1.56e-04 (94.12%)	3.38e-04 (94.12%)
k__Bacteria;p__Firmicutes;c__Clostridia;o__Clostridiales;f__Clostridiaceae;g__Clostridium	0.724	2.20e-05 (76.47%)	1.20e-05 (64.71%)
k__Bacteria;p__Firmicutes;c__Clostridia;o__Clostridiales;f__Ruminococcaceae;g__Ruminococcus	0.742	0.00e+00 (38.24%)	4.00e-06 (58.82%)
k__Bacteria;p__Proteobacteria;c__Gammaproteobacteria;o__Enterobacteriales;f__Enterobacteriaceae;g__Enterobacter	0.746	4.40e-05 (88.24%)	2.20e-05 (73.53%)
k__Bacteria;p__Actinobacteria;c__Actinobacteria;o__Actinomycetales;f__Micrococcaceae;g__Microbispora	0.761	3.00e-05 (94.12%)	1.60e-05 (76.47%)
k__Bacteria;p__Firmicutes;c__Bacilli;o__Lactobacillales;f__Streptococcaceae;g__Streptococcus	0.771	2.82e-03 (100%)	5.27e-03 (100%)
k__Bacteria;p__Firmicutes;c__Bacilli;o__Gemellales;f__Gemellaceae;g__Gemella	0.786	6.40e-05 (82.35%)	1.62e-04 (94.12%)
k__Bacteria;p__Actinobacteria;c__Actinobacteria;o__Actinomycetales;f__Dietziaceae;g__Dietzia	0.803	4.00e-06 (58.82%)	4.00e-06 (55.88%)
k__Bacteria;p__Actinobacteria;c__Actinobacteria;o__Actinomycetales;f__Nocardiaceae;g__Rhodococcus	0.808	1.20e-05 (67.65%)	2.00e-06 (50%)
k__Bacteria;p__Proteobacteria;c__Betaproteobacteria;o__Neisseriales;f__Neisseriaceae;g__	0.809	3.50e-04 (94.12%)	5.02e-04 (94.12%)
k__Bacteria;p__Bacteroidetes;c__Bacteroidia;o__Bacteroidales;f__[Paraprevotellaceae];g__[Prevotella]	0.846	8.00e-06 (61.76%)	1.00e-05 (64.71%)
k__Bacteria;p__Firmicutes;c__Clostridia;o__Clostridiales;f__Lachnospiraceae;g__Lachnospira	0.855	0.00e+00 (32.35%)	0.00e+00 (32.35%)
k__Bacteria;p__Firmicutes;c__Clostridia;o__Clostridiales;f__Veillonellaceae;g__Megasphaera	0.868	0.00e+00 (35.29%)	0.00e+00 (29.41%)
k__Bacteria;p__Verrucomicrobia;c__Verrucomicrobiae;o__Verrucomicrobiales;f__Verrucomicrobiaceae;g__Akkermansia	0.871	0.00e+00 (35.29%)	0.00e+00 (41.18%)
k__Bacteria;p__Firmicutes;c__Erysipelotrichi;o__Erysipelotrichales;f__Erysipelotrichaceae;g__[Eubacterium]	0.881	0.00e+00 (41.18%)	0.00e+00 (35.29%)
k__Bacteria;p__Proteobacteria;c__Alphaproteobacteria;o__Rickettsiales;f__mitochondria;Other	0.886	6.20e-05 (88.24%)	3.40e-05 (85.29%)
k__Bacteria;p__Proteobacteria;c__Alphaproteobacteria;o__Rhizobiales;f__Methylobacteriaceae;g__Methylobacterium	0.914	3.20e-05 (91.18%)	3.20e-05 (94.12%)
k__Bacteria;p__Proteobacteria;c__Gammaproteobacteria;o__Enterobacteriales;f__Enterobacteriaceae;g__Proteus	0.933	0.00e+00 (14.71%)	0.00e+00 (14.71%)
k__Bacteria;p__Actinobacteria;c__Actinobacteria;o__Actinomycetales;f__Propionibacteriaceae;g__Propionibacterium	0.948	9.00e-05 (97.06%)	1.46e-04 (88.24%)
k__Bacteria;p__Actinobacteria;c__Actinobacteria;o__Actinomycetales;f__Dermabacteraceae;g__Dermabacter	0.969	0.00e+00 (23.53%)	0.00e+00 (23.53%)
k__Bacteria;p__Actinobacteria;c__Actinobacteria;o__Actinomycetales;f__Actinomycetaceae;g__Actinomyces	0.973	1.66e-04 (97.06%)	2.26e-04 (94.12%)
k__Bacteria;p__Cyanobacteria;c__Chloroplast;o__Streptophyta;f__;g__	0.973	6.64e-04 (100%)	4.12e-04 (97.06%)
k__Bacteria;p__Firmicutes;c__Clostridia;o__Clostridiales;f__Veillonellaceae;g__Phascolarctobacterium	0.977	0.00e+00 (20.59%)	0.00e+00 (29.41%)
k__Bacteria;p__Bacteroidetes;c__Bacteroidia;o__Bacteroidales;f__Bacteroidaceae;g__Bacteroides	0.983	1.40e-05 (58.82%)	2.20e-05 (70.59%)
k__Bacteria;p__Firmicutes;c__Bacilli;o__Bacillales;f__Staphylococcaceae;g__Jeotgalicoccus	0.984	1.20e-05 (70.59%)	1.60e-05 (67.65%)
k__Bacteria;p__Firmicutes;c__Bacilli;o__Bacillales;f__Planococcaceae;g__Planomicrobium	0.99	4.00e-06 (61.76%)	4.00e-06 (52.94%)
k__Bacteria;p__Actinobacteria;c__Actinobacteria;o__Actinomycetales;f__Yaniellaceae;g__Yaniella	1	0.00e+00 (38.24%)	0.00e+00 (32.35%)
k__Bacteria;p__Firmicutes;c__Clostridia;o__Clostridiales;f__Peptostreptococcaceae;g__	1	0.00e+00 (29.41%)	0.00e+00 (26.47%)
k__Bacteria;p__Proteobacteria;c__Gammaproteobacteria;o__Pasteurellales;f__Pasteurellaceae;Other	1	0.00e+00 (17.65%)	0.00e+00 (11.76%)

## Sheet: C. NP seasonal
Supplementary Table S1C: Nasopharynx seasonal differences
Taxa	Wilcox paired seasonal P	Summer.Median.RA	Winter.Median.RA
k__Bacteria;p__Proteobacteria;c__Alphaproteobacteria;o__Rhizobiales;f__Bradyrhizobiaceae;Other	3.71e-08	4.13e-03 (100%)	6.00e-06 (57.5%)
k__Bacteria;p__Proteobacteria;c__Alphaproteobacteria;o__Caulobacterales;f__Caulobacteraceae;g__	4.32e-08	4.12e-04 (100%)	0.00e+00 (7.5%)
k__Bacteria;p__Proteobacteria;c__Alphaproteobacteria;o__Sphingomonadales;f__Sphingomonadaceae;g__Blastomonas	5.02e-08	4.60e-03 (100%)	4.00e-06 (55%)
k__Bacteria;p__Proteobacteria;c__Alphaproteobacteria;o__Rhizobiales;f__Hyphomicrobiaceae;g__Parvibaculum	9.45e-08	5.76e-04 (95%)	0.00e+00 (5%)
k__Bacteria;p__Proteobacteria;c__Alphaproteobacteria;o__Rhizobiales;f__Bradyrhizobiaceae;g__	1.34e-07	9.40e-05 (92.5%)	0.00e+00 (22.5%)
k__Bacteria;p__Proteobacteria;c__Betaproteobacteria;o__Burkholderiales;f__Comamonadaceae;Other	5.73e-07	1.02e-03 (100%)	2.00e-05 (77.5%)
k__Bacteria;p__Firmicutes;c__Bacilli;o__Bacillales;f__[Exiguobacteraceae];g__Exiguobacterium	1.61e-06	6.40e-05 (87.5%)	0.00e+00 (35%)
k__Bacteria;p__Proteobacteria;c__Gammaproteobacteria;o__Pseudomonadales;f__Moraxellaceae;g__Acinetobacter	6.92e-06	2.02e-02 (100%)	1.09e-03 (100%)
k__Bacteria;p__Proteobacteria;c__Alphaproteobacteria;o__Sphingomonadales;f__Sphingomonadaceae;g__Kaistobacter	6.59e-05	1.12e-04 (95%)	1.00e-05 (62.5%)
k__Bacteria;p__Proteobacteria;c__Betaproteobacteria;o__Burkholderiales;f__Comamonadaceae;g__	8.92e-05	3.00e-03 (100%)	9.40e-05 (95%)
k__Bacteria;p__Actinobacteria;c__Actinobacteria;o__Actinomycetales;f__Mycobacteriaceae;g__Mycobacterium	0.000111	4.34e-04 (97.5%)	6.80e-05 (92.5%)
k__Bacteria;p__Proteobacteria;c__Gammaproteobacteria;o__Alteromonadales;f__[Chromatiaceae];g__Rheinheimera	0.000111	2.00e-04 (95%)	8.00e-06 (67.5%)
k__Bacteria;p__Proteobacteria;c__Alphaproteobacteria;o__Sphingomonadales;f__Sphingomonadaceae;g__Sphingomonas	0.000163	7.84e-04 (97.5%)	1.18e-04 (95%)
k__Bacteria;p__Proteobacteria;c__Gammaproteobacteria;o__Pseudomonadales;f__Pseudomonadaceae;g__Pseudomonas	0.000192	1.04e-03 (100%)	1.76e-04 (92.5%)
k__Bacteria;p__Actinobacteria;c__Actinobacteria;o__Actinomycetales;f__Sporichthyaceae;g__	0.000209	3.20e-05 (87.5%)	0.00e+00 (47.5%)
k__Bacteria;p__Bacteroidetes;c__Flavobacteriia;o__Flavobacteriales;f__[Weeksellaceae];g__Cloacibacterium	0.000307	6.88e-04 (100%)	2.00e-05 (85%)
k__Bacteria;p__Proteobacteria;c__Alphaproteobacteria;o__Sphingomonadales;f__Sphingomonadaceae;g__Sphingobium	0.000425	7.40e-05 (92.5%)	2.00e-06 (50%)
k__Bacteria;p__Chloroflexi;c__Gitt-GS-136;o__;f__;g__	0.000502	1.40e-05 (65%)	0.00e+00 (37.5%)
k__Bacteria;p__Proteobacteria;c__Alphaproteobacteria;o__Rhizobiales;f__Bradyrhizobiaceae;g__Balneimonas	0.000517	8.00e-06 (62.5%)	0.00e+00 (27.5%)
k__Bacteria;p__Actinobacteria;c__Actinobacteria;o__Actinomycetales;f__Nocardioidaceae;g__	0.000596	1.60e-05 (80%)	2.00e-06 (50%)
k__Bacteria;p__Proteobacteria;c__Alphaproteobacteria;o__Sphingomonadales;f__Sphingomonadaceae;g__Novosphingobium	0.00142	3.20e-05 (85%)	2.00e-06 (50%)
k__Bacteria;p__Actinobacteria;c__Actinobacteria;o__Actinomycetales;f__Dermabacteraceae;g__Brachybacterium	0.0015	8.00e-05 (87.5%)	1.30e-04 (95%)
k__Bacteria;p__Actinobacteria;c__Actinobacteria;o__Actinomycetales;f__Brevibacteriaceae;g__Brevibacterium	0.00163	3.40e-05 (80%)	9.40e-05 (90%)
k__Bacteria;p__Proteobacteria;c__Gammaproteobacteria;o__Enterobacteriales;f__Enterobacteriaceae;g__	0.00196	3.08e-04 (100%)	4.80e-05 (90%)
k__Bacteria;p__Actinobacteria;c__Actinobacteria;o__Actinomycetales;f__Intrasporangiaceae;Other	0.00275	2.60e-05 (70%)	0.00e+00 (40%)
k__Bacteria;p__Proteobacteria;c__Gammaproteobacteria;o__Thiotrichales;Other;Other	0.00296	0.00e+00 (32.5%)	0.00e+00 (42.5%)
k__Bacteria;p__Bacteroidetes;c__Cytophagia;o__Cytophagales;f__Cytophagaceae;g__Pontibacter	0.00334	8.00e-06 (60%)	0.00e+00 (27.5%)
k__Bacteria;p__Proteobacteria;c__Alphaproteobacteria;o__Caulobacterales;f__Caulobacteraceae;Other	0.00364	8.20e-05 (90%)	1.20e-05 (67.5%)
k__Bacteria;p__Proteobacteria;c__Gammaproteobacteria;o__Pseudomonadales;f__Moraxellaceae;Other	0.00409	2.00e-06 (50%)	1.00e-05 (57.5%)
k__Bacteria;p__Proteobacteria;c__Betaproteobacteria;o__Burkholderiales;f__Oxalobacteraceae;g__Ralstonia	0.00447	0.00e+00 (15%)	0.00e+00 (37.5%)
k__Bacteria;p__Proteobacteria;c__Gammaproteobacteria;o__Pseudomonadales;f__Moraxellaceae;g__Moraxella	0.00486	5.98e-04 (100%)	1.17e-03 (100%)
k__Bacteria;p__Proteobacteria;c__Gammaproteobacteria;o__Pseudomonadales;f__Moraxellaceae;g__	0.00585	1.10e-04 (95%)	4.52e-04 (95%)
k__Bacteria;p__Proteobacteria;c__Alphaproteobacteria;o__Sphingomonadales;f__Sphingomonadaceae;Other	0.00624	2.00e-05 (75%)	0.00e+00 (47.5%)
k__Bacteria;p__Actinobacteria;c__Actinobacteria;o__Actinomycetales;f__Kineosporiaceae;g__Kineococcus	0.00766	8.00e-06 (67.5%)	0.00e+00 (25%)
k__Bacteria;p__Cyanobacteria;c__Chloroplast;o__Streptophyta;f__;g__	0.00794	8.50e-04 (100%)	2.56e-04 (100%)
k__Bacteria;p__Actinobacteria;c__Actinobacteria;o__Actinomycetales;f__Dermacoccaceae;g__Dermacoccus	0.00926	2.60e-05 (72.5%)	9.20e-05 (90%)
k__Bacteria;p__Proteobacteria;c__Alphaproteobacteria;o__Rhizobiales;f__Rhizobiaceae;g__Agrobacterium	0.00929	2.20e-05 (75%)	6.00e-06 (60%)
k__Bacteria;p__Firmicutes;c__Bacilli;o__Lactobacillales;f__Aerococcaceae;Other	0.0143	2.84e-04 (100%)	1.56e-04 (95%)
k__Bacteria;p__Proteobacteria;c__Betaproteobacteria;Other;Other;Other	0.0177	2.42e-04 (95%)	2.80e-05 (80%)
k__Bacteria;p__Firmicutes;c__Bacilli;o__Bacillales;f__Bacillaceae;g__	0.0203	4.00e-06 (57.5%)	6.00e-06 (57.5%)
k__Bacteria;p__Proteobacteria;c__Gammaproteobacteria;Other;Other;Other	0.0215	0.00e+00 (42.5%)	2.00e-06 (50%)
k__Bacteria;p__Actinobacteria;c__Actinobacteria;o__Actinomycetales;f__Micrococcaceae;g__Rothia	0.0219	2.88e-04 (97.5%)	8.00e-05 (92.5%)
k__Bacteria;p__Proteobacteria;c__Alphaproteobacteria;o__Rhizobiales;f__Methylobacteriaceae;g__Methylobacterium	0.0233	1.04e-04 (92.5%)	3.20e-05 (77.5%)
k__Bacteria;p__Proteobacteria;c__Alphaproteobacteria;o__Rhodobacterales;f__Rhodobacteraceae;g__Paracoccus	0.025	5.80e-05 (95%)	1.00e-05 (65%)
k__Bacteria;p__Proteobacteria;c__Gammaproteobacteria;o__Pseudomonadales;f__Moraxellaceae;g__Psychrobacter	0.0256	0.00e+00 (35%)	4.00e-06 (55%)
k__Bacteria;p__Proteobacteria;c__Betaproteobacteria;o__Neisseriales;f__Neisseriaceae;g__Neisseria	0.0291	7.40e-05 (87.5%)	2.60e-05 (77.5%)
k__Bacteria;p__Proteobacteria;c__Gammaproteobacteria;o__Oceanospirillales;f__Oceanospirillaceae;g__	0.0292	0.00e+00 (32.5%)	0.00e+00 (45%)
k__Bacteria;p__Proteobacteria;c__Gammaproteobacteria;o__Pseudomonadales;f__Moraxellaceae;g__Enhydrobacter	0.0331	2.16e-04 (92.5%)	5.20e-05 (87.5%)
k__Bacteria;p__Actinobacteria;c__Actinobacteria;o__Actinomycetales;f__Micrococcaceae;g__	0.0334	3.28e-04 (87.5%)	9.00e-05 (87.5%)
k__Bacteria;p__Actinobacteria;c__Actinobacteria;o__Actinomycetales;f__Intrasporangiaceae;g__	0.0343	1.46e-04 (97.5%)	4.80e-05 (87.5%)
k__Bacteria;p__Proteobacteria;c__Betaproteobacteria;o__Burkholderiales;f__Burkholderiaceae;g__Lautropia	0.0343	3.40e-05 (62.5%)	0.00e+00 (47.5%)
k__Bacteria;p__Actinobacteria;c__Actinobacteria;o__Bifidobacteriales;f__Bifidobacteriaceae;g__Bifidobacterium	0.0406	0.00e+00 (22.5%)	0.00e+00 (35%)
k__Bacteria;p__Actinobacteria;c__Actinobacteria;o__Actinomycetales;f__Cellulomonadaceae;g__Actinotalea	0.0411	6.00e-06 (57.5%)	0.00e+00 (42.5%)
k__Bacteria;p__Actinobacteria;c__Actinobacteria;o__Actinomycetales;f__Pseudonocardiaceae;g__Saccharopolyspora	0.042	0.00e+00 (27.5%)	2.00e-06 (50%)
k__Bacteria;p__Proteobacteria;c__Gammaproteobacteria;o__Pasteurellales;f__Pasteurellaceae;g__Aggregatibacter	0.0449	8.00e-06 (60%)	0.00e+00 (40%)
k__Bacteria;p__Firmicutes;c__Bacilli;o__Bacillales;f__Bacillaceae;g__Bacillus	0.0475	1.80e-04 (100%)	7.80e-05 (95%)
k__Bacteria;p__Actinobacteria;c__Actinobacteria;o__Actinomycetales;f__Microbacteriaceae;g__Curtobacterium	0.0485	2.20e-05 (82.5%)	6.00e-06 (52.5%)
k__Bacteria;p__Firmicutes;c__Bacilli;o__Bacillales;f__[Exiguobacteraceae];Other	0.0606	2.00e-05 (82.5%)	4.00e-06 (52.5%)
k__Bacteria;p__Proteobacteria;c__Alphaproteobacteria;o__Rhodospirillales;f__Rhodospirillaceae;g__Skermanella	0.0631	4.00e-06 (55%)	0.00e+00 (40%)
k__Bacteria;p__Firmicutes;c__Bacilli;Other;Other;Other	0.0643	2.80e-05 (80%)	8.00e-06 (65%)
k__Bacteria;p__Cyanobacteria;c__Chloroplast;o__Stramenopiles;f__;g__	0.0655	0.00e+00 (22.5%)	0.00e+00 (5%)
k__Bacteria;p__Actinobacteria;c__Actinobacteria;o__Actinomycetales;f__Streptomycetaceae;Other	0.0703	0.00e+00 (20%)	0.00e+00 (37.5%)
k__Bacteria;p__Proteobacteria;c__Betaproteobacteria;o__Burkholderiales;f__;g__	0.0725	1.00e-05 (62.5%)	0.00e+00 (35%)
k__Bacteria;p__Actinobacteria;c__Actinobacteria;o__Actinomycetales;f__Corynebacteriaceae;g__Corynebacterium	0.0749	2.62e-01 (100%)	2.05e-01 (100%)
k__Bacteria;p__Firmicutes;c__Bacilli;o__Bacillales;f__Bacillaceae;Other	0.0749	8.60e-05 (97.5%)	3.80e-05 (90%)
k__Bacteria;p__Actinobacteria;c__Actinobacteria;o__Actinomycetales;f__Microbacteriaceae;Other	0.0755	0.00e+00 (47.5%)	0.00e+00 (35%)
k__Bacteria;p__Chloroflexi;c__Thermomicrobia;o__JG30-KF-CM45;f__;g__	0.076	1.20e-05 (60%)	0.00e+00 (37.5%)
k__Bacteria;p__Firmicutes;c__Bacilli;o__Lactobacillales;f__Lactobacillaceae;g__Lactobacillus	0.0844	6.20e-05 (90%)	8.60e-05 (90%)
k__Bacteria;p__Firmicutes;c__Clostridia;o__Clostridiales;f__[Tissierellaceae];g__Peptoniphilus	0.0916	6.80e-04 (97.5%)	1.48e-03 (97.5%)
k__Bacteria;p__Firmicutes;c__Bacilli;o__Bacillales;f__Planococcaceae;g__Planomicrobium	0.0931	1.00e-05 (77.5%)	4.00e-06 (52.5%)
k__Bacteria;p__Actinobacteria;c__Actinobacteria;o__Actinomycetales;f__Micrococcaceae;g__Arthrobacter	0.094	1.54e-04 (95%)	2.20e-05 (70%)
k__Bacteria;p__Actinobacteria;c__Actinobacteria;o__Actinomycetales;f__Microbacteriaceae;g__	0.0947	2.20e-05 (75%)	8.00e-06 (60%)
k__Bacteria;p__Firmicutes;c__Bacilli;o__Bacillales;f__Planococcaceae;g__	0.0969	1.12e-01 (100%)	1.10e-01 (100%)
k__Bacteria;p__Firmicutes;c__Bacilli;o__Lactobacillales;f__Aerococcaceae;g__Facklamia	0.106	0.00e+00 (37.5%)	0.00e+00 (45%)
k__Bacteria;p__Proteobacteria;c__Alphaproteobacteria;o__Sphingomonadales;f__Sphingomonadaceae;g__	0.113	7.60e-05 (90%)	2.40e-05 (77.5%)
k__Bacteria;p__Bacteroidetes;c__Sphingobacteriia;o__Sphingobacteriales;f__Sphingobacteriaceae;g__Pedobacter	0.115	3.00e-05 (85%)	0.00e+00 (45%)
k__Bacteria;p__Firmicutes;c__Clostridia;o__Clostridiales;f__Ruminococcaceae;g__Faecalibacterium	0.117	0.00e+00 (12.5%)	0.00e+00 (30%)
k__Bacteria;p__Firmicutes;c__Bacilli;o__Bacillales;f__Alicyclobacillaceae;g__Alicyclobacillus	0.139	8.00e-06 (67.5%)	0.00e+00 (30%)
k__Bacteria;p__Proteobacteria;c__Alphaproteobacteria;o__Rhodobacterales;f__Rhodobacteraceae;g__Rubellimicrobium	0.14	4.00e-06 (55%)	0.00e+00 (27.5%)
k__Bacteria;p__Proteobacteria;c__Gammaproteobacteria;o__Enterobacteriales;f__Enterobacteriaceae;g__Enterobacter	0.143	8.80e-05 (90%)	2.80e-05 (87.5%)
k__Bacteria;p__Proteobacteria;c__Betaproteobacteria;o__Burkholderiales;f__Oxalobacteraceae;g__	0.165	7.20e-05 (95%)	7.20e-05 (80%)
k__Bacteria;p__Proteobacteria;c__Betaproteobacteria;o__Neisseriales;f__Neisseriaceae;g__	0.165	1.96e-04 (97.5%)	9.00e-05 (95%)
k__Bacteria;p__Proteobacteria;c__Betaproteobacteria;o__Burkholderiales;f__Oxalobacteraceae;Other	0.174	2.80e-05 (77.5%)	4.00e-06 (57.5%)
k__Bacteria;p__Actinobacteria;c__Actinobacteria;o__Actinomycetales;f__Actinomycetaceae;g__Actinomyces	0.183	1.36e-04 (92.5%)	1.12e-04 (87.5%)
k__Bacteria;p__Fusobacteria;c__Fusobacteriia;o__Fusobacteriales;f__Fusobacteriaceae;g__Fusobacterium	0.184	3.80e-05 (77.5%)	2.40e-05 (75%)
k__Bacteria;p__Firmicutes;c__Clostridia;o__Clostridiales;f__;g__	0.187	0.00e+00 (15%)	0.00e+00 (25%)
k__Bacteria;p__Actinobacteria;c__Actinobacteria;o__Actinomycetales;f__Gordoniaceae;g__Gordonia	0.192	2.22e-04 (92.5%)	1.66e-04 (92.5%)
k__Bacteria;p__Actinobacteria;c__Actinobacteria;o__Actinomycetales;f__Micrococcaceae;g__Micrococcus	0.199	2.28e-04 (95%)	3.20e-04 (100%)
k__Bacteria;p__Firmicutes;c__Bacilli;o__Bacillales;Other;Other	0.204	5.12e-04 (100%)	2.74e-04 (95%)
k__Bacteria;p__Proteobacteria;c__Alphaproteobacteria;o__Rickettsiales;f__mitochondria;Other	0.205	8.00e-05 (87.5%)	3.00e-05 (75%)
k__Bacteria;p__Proteobacteria;c__Alphaproteobacteria;o__Rhodobacterales;f__Rhodobacteraceae;g__	0.206	4.20e-05 (75%)	1.20e-05 (62.5%)
k__Bacteria;p__Firmicutes;c__Clostridia;o__Clostridiales;f__[Tissierellaceae];g__Anaerococcus	0.227	3.78e-03 (97.5%)	3.79e-03 (97.5%)
k__Bacteria;p__Proteobacteria;c__Betaproteobacteria;o__Burkholderiales;f__Comamonadaceae;g__Delftia	0.236	1.60e-05 (80%)	2.80e-05 (82.5%)
k__Bacteria;p__Firmicutes;c__Bacilli;o__Bacillales;f__;g__	0.243	4.80e-05 (97.5%)	2.00e-05 (87.5%)
k__Bacteria;p__Firmicutes;c__Clostridia;o__Clostridiales;f__[Tissierellaceae];g__Finegoldia	0.243	2.48e-04 (90%)	4.36e-04 (95%)
k__Bacteria;p__Actinobacteria;c__Actinobacteria;o__Actinomycetales;f__Nocardiaceae;g__Rhodococcus	0.252	1.40e-05 (77.5%)	0.00e+00 (42.5%)
k__Bacteria;p__Firmicutes;c__Bacilli;o__Gemellales;f__Gemellaceae;g__Gemella	0.264	1.12e-04 (95%)	1.08e-04 (87.5%)
k__Bacteria;p__Actinobacteria;c__Actinobacteria;o__Actinomycetales;Other;Other	0.27	9.60e-05 (97.5%)	3.40e-05 (82.5%)
k__Bacteria;p__Firmicutes;c__Erysipelotrichi;o__Erysipelotrichales;f__Erysipelotrichaceae;g__[Eubacterium]	0.277	0.00e+00 (45%)	0.00e+00 (40%)
k__Archaea;p__Euryarchaeota;c__Methanobacteria;o__Methanobacteriales;f__Methanobacteriaceae;g__Methanobrevibacter	0.288	0.00e+00 (42.5%)	0.00e+00 (42.5%)
k__Bacteria;p__Fusobacteria;c__Fusobacteriia;o__Fusobacteriales;f__Leptotrichiaceae;g__Leptotrichia	0.294	0.00e+00 (45%)	0.00e+00 (45%)
k__Bacteria;p__Firmicutes;c__Clostridia;o__Clostridiales;f__Lachnospiraceae;g__[Ruminococcus]	0.296	2.00e-06 (50%)	1.40e-05 (65%)
k__Bacteria;p__Actinobacteria;c__Actinobacteria;o__Actinomycetales;f__Micrococcaceae;g__Kocuria	0.304	1.28e-04 (97.5%)	1.66e-04 (95%)
k__Bacteria;p__Proteobacteria;c__Betaproteobacteria;o__Burkholderiales;f__Alcaligenaceae;g__Sutterella	0.306	0.00e+00 (17.5%)	0.00e+00 (15%)
k__Bacteria;p__Proteobacteria;c__Epsilonproteobacteria;o__Campylobacterales;f__Campylobacteraceae;g__Campylobacter	0.306	0.00e+00 (20%)	0.00e+00 (15%)
k__Bacteria;p__Bacteroidetes;c__Flavobacteriia;o__Flavobacteriales;f__[Weeksellaceae];g__Chryseobacterium	0.308	0.00e+00 (12.5%)	0.00e+00 (17.5%)
k__Bacteria;p__Firmicutes;c__Clostridia;o__Clostridiales;f__Veillonellaceae;g__Megamonas	0.324	0.00e+00 (17.5%)	0.00e+00 (32.5%)
k__Bacteria;p__Firmicutes;c__Bacilli;o__Lactobacillales;f__Streptococcaceae;g__Lactococcus	0.342	3.60e-05 (85%)	7.20e-05 (95%)
k__Bacteria;p__Proteobacteria;c__Gammaproteobacteria;o__Enterobacteriales;f__Enterobacteriaceae;g__Proteus	0.345	0.00e+00 (20%)	0.00e+00 (20%)
k__Bacteria;p__Firmicutes;c__Bacilli;o__Lactobacillales;f__Aerococcaceae;g__Aerococcus	0.35	2.60e-04 (95%)	2.20e-05 (70%)
k__Bacteria;p__Firmicutes;c__Bacilli;o__Lactobacillales;f__Aerococcaceae;g__Alloiococcus	0.35	4.53e-03 (100%)	4.12e-03 (100%)
k__Bacteria;p__Firmicutes;c__Bacilli;o__Bacillales;f__Staphylococcaceae;g__Salinicoccus	0.353	0.00e+00 (35%)	0.00e+00 (45%)
k__Bacteria;p__Proteobacteria;c__Gammaproteobacteria;o__Xanthomonadales;f__Xanthomonadaceae;g__Luteimonas	0.359	1.20e-05 (62.5%)	0.00e+00 (45%)
k__Bacteria;p__Firmicutes;c__Clostridia;o__Clostridiales;f__Ruminococcaceae;g__Ruminococcus	0.365	6.00e-06 (55%)	0.00e+00 (47.5%)
k__Bacteria;p__Firmicutes;c__Clostridia;o__Clostridiales;f__Clostridiaceae;g__Clostridium	0.395	3.20e-05 (67.5%)	2.00e-06 (50%)
k__Bacteria;p__Firmicutes;c__Clostridia;o__Clostridiales;f__Veillonellaceae;g__Dialister	0.404	6.00e-06 (57.5%)	4.00e-06 (60%)
k__Bacteria;p__Firmicutes;c__Clostridia;o__Clostridiales;f__[Mogibacteriaceae];g__	0.406	0.00e+00 (20%)	0.00e+00 (22.5%)
k__Bacteria;p__Actinobacteria;c__Actinobacteria;o__Actinomycetales;f__Yaniellaceae;g__Yaniella	0.409	0.00e+00 (30%)	0.00e+00 (32.5%)
k__Bacteria;p__Actinobacteria;c__Actinobacteria;o__Actinomycetales;f__Micrococcaceae;g__Microbispora	0.429	2.40e-05 (80%)	2.80e-05 (82.5%)
k__Bacteria;p__Verrucomicrobia;c__Verrucomicrobiae;o__Verrucomicrobiales;f__Verrucomicrobiaceae;g__Akkermansia	0.456	0.00e+00 (42.5%)	0.00e+00 (37.5%)
k__Bacteria;p__Firmicutes;c__Clostridia;o__Clostridiales;f__Peptostreptococcaceae;g__	0.469	0.00e+00 (35%)	0.00e+00 (17.5%)
k__Bacteria;p__Firmicutes;c__Bacilli;o__Turicibacterales;f__Turicibacteraceae;g__Turicibacter	0.47	7.40e-05 (82.5%)	1.20e-05 (65%)
k__Bacteria;p__Firmicutes;c__Clostridia;o__Clostridiales;f__Veillonellaceae;g__Phascolarctobacterium	0.47	0.00e+00 (25%)	0.00e+00 (22.5%)
k__Bacteria;p__Actinobacteria;c__Actinobacteria;o__Actinomycetales;f__Propionibacteriaceae;g__Propionibacterium	0.494	6.00e-05 (92.5%)	7.00e-05 (82.5%)
k__Bacteria;p__Proteobacteria;c__Alphaproteobacteria;o__Rhizobiales;f__Methylobacteriaceae;g__	0.507	3.40e-05 (85%)	1.40e-05 (70%)
k__Bacteria;p__Firmicutes;c__Clostridia;o__Clostridiales;Other;Other	0.513	0.00e+00 (40%)	0.00e+00 (27.5%)
k__Bacteria;p__Bacteroidetes;c__Bacteroidia;o__Bacteroidales;f__[Paraprevotellaceae];g__[Prevotella]	0.53	2.00e-06 (50%)	0.00e+00 (47.5%)
k__Bacteria;p__Firmicutes;c__Clostridia;o__Clostridiales;f__Veillonellaceae;g__Megasphaera	0.532	0.00e+00 (42.5%)	0.00e+00 (30%)
k__Bacteria;p__Proteobacteria;c__Betaproteobacteria;o__Burkholderiales;f__Comamonadaceae;g__Comamonas	0.532	8.00e-05 (92.5%)	3.20e-05 (87.5%)
k__Bacteria;p__Actinobacteria;c__Actinobacteria;o__Actinomycetales;f__Dermabacteraceae;g__Dermabacter	0.563	0.00e+00 (35%)	0.00e+00 (27.5%)
k__Bacteria;p__Actinobacteria;c__Actinobacteria;o__Actinomycetales;f__Micrococcaceae;Other	0.577	8.60e-05 (82.5%)	5.00e-05 (75%)
k__Bacteria;p__Proteobacteria;c__Gammaproteobacteria;o__Enterobacteriales;f__Enterobacteriaceae;Other	0.594	0.00e+00 (40%)	0.00e+00 (35%)
k__Bacteria;p__Actinobacteria;c__Actinobacteria;o__Actinomycetales;f__Dietziaceae;g__Dietzia	0.6	1.80e-05 (67.5%)	4.00e-06 (62.5%)
k__Bacteria;p__Firmicutes;c__Bacilli;o__Lactobacillales;f__Streptococcaceae;g__Streptococcus	0.605	2.88e-03 (100%)	3.05e-03 (100%)
k__Bacteria;p__Firmicutes;c__Clostridia;o__Clostridiales;f__Ruminococcaceae;Other	0.637	0.00e+00 (20%)	0.00e+00 (17.5%)
k__Bacteria;p__Firmicutes;c__Bacilli;o__Lactobacillales;Other;Other	0.643	1.18e-04 (97.5%)	8.20e-05 (90%)
k__Bacteria;p__Firmicutes;c__Bacilli;o__Lactobacillales;f__Carnobacteriaceae;g__Granulicatella	0.666	6.00e-06 (55%)	4.00e-06 (57.5%)
k__Bacteria;p__Bacteroidetes;c__Bacteroidia;o__Bacteroidales;f__Prevotellaceae;g__Prevotella	0.67	1.72e-04 (87.5%)	1.12e-04 (90%)
k__Bacteria;p__Firmicutes;c__Clostridia;o__Clostridiales;f__Lachnospiraceae;g__Roseburia	0.67	0.00e+00 (27.5%)	0.00e+00 (25%)
k__Bacteria;p__Proteobacteria;c__Gammaproteobacteria;o__Pasteurellales;f__Pasteurellaceae;Other	0.672	0.00e+00 (25%)	0.00e+00 (12.5%)
k__Bacteria;p__Actinobacteria;c__Actinobacteria;o__Actinomycetales;f__Nocardiopsaceae;g__	0.675	0.00e+00 (37.5%)	0.00e+00 (45%)
k__Bacteria;p__Firmicutes;c__Clostridia;o__Clostridiales;f__Lachnospiraceae;Other	0.681	4.00e-06 (52.5%)	0.00e+00 (45%)
k__Bacteria;p__Bacteroidetes;c__Bacteroidia;o__Bacteroidales;f__Bacteroidaceae;g__Bacteroides	0.688	4.00e-06 (55%)	2.40e-05 (62.5%)
k__Bacteria;p__Firmicutes;c__Bacilli;o__Bacillales;f__Staphylococcaceae;g__Jeotgalicoccus	0.706	3.40e-05 (82.5%)	2.20e-05 (77.5%)
k__Bacteria;p__Firmicutes;c__Clostridia;o__Clostridiales;f__Lachnospiraceae;g__	0.712	3.80e-05 (80%)	2.20e-05 (62.5%)
k__Bacteria;p__Firmicutes;c__Bacilli;o__Bacillales;f__Thermoactinomycetaceae;g__	0.755	0.00e+00 (20%)	0.00e+00 (22.5%)
k__Bacteria;p__Firmicutes;c__Bacilli;o__Lactobacillales;f__;g__	0.76	0.00e+00 (42.5%)	0.00e+00 (40%)
k__Bacteria;p__Firmicutes;c__Clostridia;o__Clostridiales;f__Clostridiaceae;g__SMB53	0.76	2.00e-06 (50%)	0.00e+00 (40%)
k__Bacteria;p__Firmicutes;c__Bacilli;o__Lactobacillales;f__Leuconostocaceae;g__Weissella	0.765	4.00e-06 (55%)	2.00e-06 (50%)
k__Bacteria;p__Firmicutes;c__Clostridia;o__Clostridiales;f__Lachnospiraceae;g__Dorea	0.767	0.00e+00 (47.5%)	0.00e+00 (35%)
k__Bacteria;p__Firmicutes;c__Erysipelotrichi;o__Erysipelotrichales;f__Erysipelotrichaceae;g__	0.783	0.00e+00 (15%)	0.00e+00 (22.5%)
k__Bacteria;p__Firmicutes;c__Clostridia;o__Clostridiales;f__Clostridiaceae;g__	0.786	1.16e-04 (95%)	7.00e-05 (77.5%)
k__Bacteria;p__Firmicutes;c__Clostridia;o__Clostridiales;f__Lachnospiraceae;g__Blautia	0.787	3.20e-05 (77.5%)	3.20e-05 (70%)
k__Bacteria;p__Proteobacteria;c__Betaproteobacteria;o__Neisseriales;f__Neisseriaceae;g__Kingella	0.799	0.00e+00 (10%)	0.00e+00 (15%)
k__Bacteria;p__Actinobacteria;c__Actinobacteria;o__Actinomycetales;f__;g__	0.808	1.80e-05 (90%)	1.80e-05 (72.5%)
k__Bacteria;p__Proteobacteria;c__Gammaproteobacteria;o__Pasteurellales;f__Pasteurellaceae;g__Haemophilus	0.845	3.32e-04 (95%)	2.82e-04 (100%)
k__Bacteria;p__Firmicutes;c__Clostridia;o__Clostridiales;f__Veillonellaceae;g__Veillonella	0.851	5.40e-05 (97.5%)	3.80e-05 (87.5%)
k__Bacteria;p__Tenericutes;c__Mollicutes;o__RF39;f__;g__	0.856	0.00e+00 (30%)	0.00e+00 (25%)
k__Bacteria;p__Firmicutes;c__Clostridia;o__Clostridiales;f__Lachnospiraceae;g__Coprococcus	0.882	0.00e+00 (37.5%)	0.00e+00 (37.5%)
k__Bacteria;p__Bacteroidetes;c__Flavobacteriia;o__Flavobacteriales;f__[Weeksellaceae];g__	0.909	0.00e+00 (17.5%)	0.00e+00 (25%)
k__Bacteria;p__Firmicutes;c__Bacilli;o__Bacillales;f__Staphylococcaceae;g__Staphylococcus	0.909	2.00e-02 (100%)	1.70e-02 (100%)
k__Bacteria;p__Firmicutes;c__Clostridia;o__Clostridiales;f__Ruminococcaceae;g__	0.922	1.60e-05 (77.5%)	1.80e-05 (67.5%)
k__Bacteria;p__Firmicutes;c__Clostridia;o__Clostridiales;f__[Tissierellaceae];g__Parvimonas	0.938	0.00e+00 (25%)	0.00e+00 (25%)
k__Bacteria;p__Proteobacteria;c__Deltaproteobacteria;o__Desulfovibrionales;f__Desulfovibrionaceae;g__Bilophila	0.944	0.00e+00 (7.5%)	0.00e+00 (15%)
k__Bacteria;p__Firmicutes;c__Clostridia;o__Clostridiales;f__Lachnospiraceae;g__Lachnospira	0.966	0.00e+00 (37.5%)	0.00e+00 (45%)
k__Bacteria;p__Bacteroidetes;c__Bacteroidia;o__Bacteroidales;f__Porphyromonadaceae;g__Porphyromonas	0.967	2.60e-05 (75%)	2.00e-05 (72.5%)

## Sheet: D. Summer nasal site
Supplementary Table S1D: Nasal site differences in the summer
Taxa	Wilcox paired site P	NV Median RA	NP Median RA
k__Bacteria;p__Actinobacteria;c__Actinobacteria;o__Actinomycetales;f__Gordoniaceae;g__Gordonia	0.000356766	0.00016 (93.06%)	0.000156 (91.67%)
k__Bacteria;p__Actinobacteria;c__Actinobacteria;o__Actinomycetales;f__Propionibacteriaceae;g__Propionibacterium	0.000593785	8.8e-05 (94.44%)	4.4e-05 (88.89%)
k__Bacteria;p__Firmicutes;c__Bacilli;o__Bacillales;Other;Other	0.00093927	0.001156 (100%)	0.000742 (100%)
k__Bacteria;p__Actinobacteria;c__Actinobacteria;o__Actinomycetales;f__Nocardiaceae;g__Rhodococcus	0.00366264	8e-06 (61.11%)	1.8e-05 (75%)
k__Bacteria;p__Firmicutes;c__Bacilli;o__Bacillales;f__[Exiguobacteraceae];g__Exiguobacterium	0.0060157	2.4e-05 (79.17%)	5.4e-05 (86.11%)
k__Bacteria;p__Firmicutes;c__Bacilli;o__Bacillales;f__;g__	0.00685394	9e-05 (98.61%)	5.2e-05 (95.83%)
k__Bacteria;p__Proteobacteria;c__Alphaproteobacteria;o__Sphingomonadales;f__Sphingomonadaceae;Other	0.00697597	8e-06 (62.5%)	1.8e-05 (76.39%)
k__Bacteria;p__Proteobacteria;c__Alphaproteobacteria;o__Sphingomonadales;f__Sphingomonadaceae;g__Kaistobacter	0.0116229	3.4e-05 (90.28%)	7.6e-05 (91.67%)
k__Bacteria;p__Proteobacteria;c__Alphaproteobacteria;o__Rickettsiales;f__mitochondria;Other	0.0117264	3.8e-05 (80.56%)	6e-05 (86.11%)
k__Bacteria;p__Firmicutes;c__Clostridia;o__Clostridiales;f__[Mogibacteriaceae];g__	0.0122104	0 (2.78%)	0 (13.89%)
k__Bacteria;p__Actinobacteria;c__Actinobacteria;o__Actinomycetales;f__Nocardioidaceae;g__	0.013948	8e-06 (73.61%)	1.2e-05 (77.78%)
k__Bacteria;p__Firmicutes;c__Bacilli;o__Bacillales;f__Bacillaceae;g__Bacillus	0.0141887	0.00018 (98.61%)	0.000238 (100%)
k__Bacteria;p__Proteobacteria;c__Gammaproteobacteria;o__Oceanospirillales;f__Oceanospirillaceae;g__	0.0142028	0 (13.89%)	0 (26.39%)
k__Bacteria;p__Proteobacteria;c__Alphaproteobacteria;o__Rhizobiales;f__Bradyrhizobiaceae;g__Balneimonas	0.0177536	6e-06 (62.5%)	4e-06 (65.28%)
k__Bacteria;p__Firmicutes;c__Bacilli;o__Bacillales;f__Staphylococcaceae;g__Staphylococcus	0.0203173	0.03947 (100%)	0.025784 (100%)
k__Bacteria;p__Actinobacteria;c__Actinobacteria;o__Actinomycetales;f__Mycobacteriaceae;g__Mycobacterium	0.0204685	0.000168 (100%)	0.000372 (98.61%)
k__Bacteria;p__Actinobacteria;c__Actinobacteria;o__Actinomycetales;f__Sporichthyaceae;g__	0.021497	2.4e-05 (81.94%)	2.2e-05 (87.5%)
k__Bacteria;p__Proteobacteria;c__Alphaproteobacteria;o__Sphingomonadales;f__Sphingomonadaceae;g__	0.0221912	2e-05 (91.67%)	3.6e-05 (84.72%)
k__Bacteria;p__Proteobacteria;c__Gammaproteobacteria;o__Pseudomonadales;f__Moraxellaceae;g__	0.0259376	1.8e-05 (88.89%)	4.2e-05 (93.06%)
k__Bacteria;p__Firmicutes;c__Bacilli;o__Bacillales;f__Planococcaceae;g__	0.0327406	0.359242 (100%)	0.23172 (100%)
k__Bacteria;p__Actinobacteria;c__Actinobacteria;o__Actinomycetales;f__Microbacteriaceae;g__Curtobacterium	0.0375581	8e-06 (69.44%)	2.6e-05 (80.56%)
k__Bacteria;p__Proteobacteria;c__Epsilonproteobacteria;o__Campylobacterales;f__Campylobacteraceae;g__Campylobacter	0.0377394	0 (11.11%)	0 (16.67%)
k__Bacteria;p__Actinobacteria;c__Actinobacteria;o__Actinomycetales;f__Intrasporangiaceae;g__	0.037749	8.2e-05 (97.22%)	0.000138 (97.22%)
k__Bacteria;p__Firmicutes;c__Bacilli;o__Lactobacillales;f__Aerococcaceae;g__Facklamia	0.043281	0 (33.33%)	0 (43.06%)
k__Bacteria;p__Bacteroidetes;c__Bacteroidia;o__Bacteroidales;f__Prevotellaceae;g__Prevotella	0.049592	4e-05 (88.89%)	8.4e-05 (90.28%)
k__Bacteria;p__Proteobacteria;c__Alphaproteobacteria;o__Caulobacterales;f__Caulobacteraceae;g__	0.0501713	0.000178 (98.61%)	0.000224 (98.61%)
k__Bacteria;p__Proteobacteria;c__Alphaproteobacteria;o__Rhizobiales;f__Methylobacteriaceae;g__	0.0502462	1.2e-05 (65.28%)	1.4e-05 (79.17%)
k__Bacteria;p__Actinobacteria;c__Actinobacteria;o__Actinomycetales;f__Dietziaceae;g__Dietzia	0.051511	6e-06 (62.5%)	1.6e-05 (70.83%)
k__Bacteria;p__Proteobacteria;c__Betaproteobacteria;o__Burkholderiales;f__Oxalobacteraceae;Other	0.0574127	8e-06 (65.28%)	1.6e-05 (72.22%)
k__Bacteria;p__Actinobacteria;c__Actinobacteria;o__Actinomycetales;f__Micrococcaceae;g__Arthrobacter	0.0723905	7.6e-05 (90.28%)	9.6e-05 (93.06%)
k__Bacteria;p__Firmicutes;c__Bacilli;o__Lactobacillales;f__;g__	0.0749271	0 (45.83%)	0 (36.11%)
k__Bacteria;p__Actinobacteria;c__Actinobacteria;o__Actinomycetales;f__Kineosporiaceae;g__Kineococcus	0.0776274	4e-06 (61.11%)	8e-06 (65.28%)
k__Bacteria;p__Actinobacteria;c__Actinobacteria;o__Actinomycetales;f__Micrococcaceae;g__Micrococcus	0.0810235	0.000112 (97.22%)	0.000148 (95.83%)
k__Bacteria;p__Actinobacteria;c__Actinobacteria;o__Actinomycetales;f__Brevibacteriaceae;g__Brevibacterium	0.0812435	1.2e-05 (76.39%)	3e-05 (77.78%)
k__Bacteria;p__Proteobacteria;c__Alphaproteobacteria;o__Sphingomonadales;f__Sphingomonadaceae;g__Sphingomonas	0.0920706	0.00045 (98.61%)	0.000612 (98.61%)
k__Bacteria;p__Proteobacteria;c__Betaproteobacteria;o__Neisseriales;f__Neisseriaceae;g__Kingella	0.0996724	0 (15.28%)	0 (11.11%)
k__Bacteria;p__Proteobacteria;c__Gammaproteobacteria;o__Pseudomonadales;f__Moraxellaceae;g__Acinetobacter	0.10071	0.00847 (100%)	0.014052 (100%)
k__Bacteria;p__Proteobacteria;c__Alphaproteobacteria;o__Rhizobiales;f__Methylobacteriaceae;g__Methylobacterium	0.101895	5.2e-05 (88.89%)	7e-05 (87.5%)
k__Bacteria;p__Proteobacteria;c__Alphaproteobacteria;o__Rhodobacterales;f__Rhodobacteraceae;g__	0.102598	2e-05 (76.39%)	4.2e-05 (76.39%)
k__Bacteria;p__Actinobacteria;c__Actinobacteria;o__Actinomycetales;f__Micrococcaceae;Other	0.105017	4e-05 (81.94%)	3.8e-05 (79.17%)
k__Bacteria;p__Proteobacteria;c__Gammaproteobacteria;o__Enterobacteriales;f__Enterobacteriaceae;Other	0.131064	0 (34.72%)	0 (37.5%)
k__Bacteria;p__Firmicutes;c__Bacilli;o__Lactobacillales;f__Lactobacillaceae;g__Lactobacillus	0.131125	2e-05 (81.94%)	4e-05 (88.89%)
k__Bacteria;p__Proteobacteria;c__Gammaproteobacteria;o__Enterobacteriales;f__Enterobacteriaceae;g__	0.139319	0.00015 (94.44%)	0.000212 (97.22%)
k__Bacteria;p__Firmicutes;c__Bacilli;o__Gemellales;f__Gemellaceae;g__Gemella	0.140413	7.6e-05 (84.72%)	6.2e-05 (93.06%)
k__Bacteria;p__Proteobacteria;c__Alphaproteobacteria;o__Rhizobiales;f__Bradyrhizobiaceae;Other	0.152434	0.001654 (100%)	0.002828 (100%)
k__Bacteria;p__Firmicutes;c__Clostridia;o__Clostridiales;f__Lachnospiraceae;g__Blautia	0.157662	8e-06 (56.94%)	2e-05 (73.61%)
k__Bacteria;p__Firmicutes;c__Bacilli;Other;Other;Other	0.165007	2.8e-05 (79.17%)	2e-05 (76.39%)
k__Bacteria;p__Firmicutes;c__Clostridia;o__Clostridiales;f__Lachnospiraceae;g__Roseburia	0.166047	0 (22.22%)	0 (30.56%)
k__Bacteria;p__Actinobacteria;c__Actinobacteria;o__Bifidobacteriales;f__Bifidobacteriaceae;g__Bifidobacterium	0.173256	0 (19.44%)	0 (26.39%)
k__Bacteria;p__Firmicutes;c__Bacilli;o__Bacillales;f__Bacillaceae;g__	0.176077	0 (41.67%)	4e-06 (62.5%)
k__Bacteria;p__Proteobacteria;c__Gammaproteobacteria;o__Xanthomonadales;f__Xanthomonadaceae;g__Luteimonas	0.180347	1.2e-05 (63.89%)	1e-05 (59.72%)
k__Bacteria;p__Firmicutes;c__Bacilli;o__Lactobacillales;Other;Other	0.187536	8.2e-05 (95.83%)	6.4e-05 (94.44%)
k__Bacteria;p__Firmicutes;c__Clostridia;o__Clostridiales;f__[Tissierellaceae];g__Peptoniphilus	0.187546	0.000898 (100%)	0.001396 (98.61%)
k__Bacteria;p__Firmicutes;c__Clostridia;o__Clostridiales;f__Veillonellaceae;g__Phascolarctobacterium	0.190636	0 (20.83%)	0 (29.17%)
k__Bacteria;p__Proteobacteria;c__Betaproteobacteria;o__Burkholderiales;f__Oxalobacteraceae;g__	0.191855	5e-05 (91.67%)	7.2e-05 (93.06%)
k__Bacteria;p__Actinobacteria;c__Actinobacteria;o__Actinomycetales;f__Intrasporangiaceae;Other	0.197406	8e-06 (70.83%)	8e-06 (70.83%)
k__Bacteria;p__Actinobacteria;c__Actinobacteria;o__Actinomycetales;f__Streptomycetaceae;Other	0.199188	0 (36.11%)	0 (19.44%)
k__Bacteria;p__Firmicutes;c__Clostridia;o__Clostridiales;f__Ruminococcaceae;g__Faecalibacterium	0.201098	0 (12.5%)	0 (18.06%)
k__Bacteria;p__Proteobacteria;c__Alphaproteobacteria;o__Rhizobiales;f__Rhizobiaceae;g__Agrobacterium	0.201871	1.2e-05 (70.83%)	2.4e-05 (72.22%)
k__Bacteria;p__Firmicutes;c__Clostridia;o__Clostridiales;f__Lachnospiraceae;g__	0.202338	2.6e-05 (79.17%)	2.2e-05 (83.33%)
k__Bacteria;p__Cyanobacteria;c__Chloroplast;o__Streptophyta;f__;g__	0.205407	0.00072 (97.22%)	0.000706 (97.22%)
k__Bacteria;p__Actinobacteria;c__Actinobacteria;o__Actinomycetales;f__Micrococcaceae;g__Rothia	0.205712	0.000152 (100%)	0.000162 (97.22%)
k__Bacteria;p__Verrucomicrobia;c__Verrucomicrobiae;o__Verrucomicrobiales;f__Verrucomicrobiaceae;g__Akkermansia	0.206683	0 (40.28%)	0 (48.61%)
k__Bacteria;p__Proteobacteria;c__Gammaproteobacteria;o__Pseudomonadales;f__Moraxellaceae;g__Psychrobacter	0.210467	0 (41.67%)	0 (40.28%)
k__Bacteria;p__Firmicutes;c__Erysipelotrichi;o__Erysipelotrichales;f__Erysipelotrichaceae;g__[Eubacterium]	0.217813	0 (36.11%)	0 (41.67%)
k__Bacteria;p__Bacteroidetes;c__Flavobacteriia;o__Flavobacteriales;f__[Weeksellaceae];g__	0.22033	0 (11.11%)	0 (15.28%)
k__Bacteria;p__Proteobacteria;c__Betaproteobacteria;o__Burkholderiales;f__Burkholderiaceae;g__Lautropia	0.224085	2.2e-05 (66.67%)	1.4e-05 (58.33%)
k__Bacteria;p__Fusobacteria;c__Fusobacteriia;o__Fusobacteriales;f__Fusobacteriaceae;g__Fusobacterium	0.2242	2e-05 (79.17%)	2.6e-05 (77.78%)
k__Bacteria;p__Proteobacteria;c__Alphaproteobacteria;o__Sphingomonadales;f__Sphingomonadaceae;g__Novosphingobium	0.225876	2.6e-05 (80.56%)	3.2e-05 (84.72%)
k__Bacteria;p__Firmicutes;c__Clostridia;o__Clostridiales;f__[Tissierellaceae];g__Anaerococcus	0.22654	0.007728 (100%)	0.007856 (98.61%)
k__Bacteria;p__Firmicutes;c__Clostridia;o__Clostridiales;f__Lachnospiraceae;g__[Ruminococcus]	0.231217	2e-06 (50%)	6e-06 (56.94%)
k__Bacteria;p__Proteobacteria;c__Alphaproteobacteria;o__Rhodobacterales;f__Rhodobacteraceae;g__Paracoccus	0.242372	3.8e-05 (91.67%)	4.8e-05 (91.67%)
k__Bacteria;p__Firmicutes;c__Clostridia;o__Clostridiales;f__Veillonellaceae;g__Dialister	0.242706	0 (45.83%)	1.2e-05 (61.11%)
k__Bacteria;p__Proteobacteria;c__Alphaproteobacteria;o__Sphingomonadales;f__Sphingomonadaceae;g__Blastomonas	0.253462	0.002202 (100%)	0.003094 (100%)
k__Bacteria;p__Firmicutes;c__Clostridia;o__Clostridiales;f__Veillonellaceae;g__Megamonas	0.254682	0 (23.61%)	0 (26.39%)
k__Bacteria;p__Firmicutes;c__Bacilli;o__Lactobacillales;f__Carnobacteriaceae;g__Granulicatella	0.262177	8e-06 (65.28%)	1.2e-05 (65.28%)
k__Bacteria;p__Actinobacteria;c__Actinobacteria;o__Actinomycetales;f__Microbacteriaceae;Other	0.273871	2e-06 (50%)	4e-06 (56.94%)
k__Bacteria;p__Firmicutes;c__Bacilli;o__Lactobacillales;f__Leuconostocaceae;g__Weissella	0.276978	2e-06 (50%)	4e-06 (58.33%)
k__Bacteria;p__Fusobacteria;c__Fusobacteriia;o__Fusobacteriales;f__Leptotrichiaceae;g__Leptotrichia	0.279139	0 (41.67%)	0 (34.72%)
k__Bacteria;p__Proteobacteria;c__Betaproteobacteria;o__Burkholderiales;f__Oxalobacteraceae;g__Ralstonia	0.279192	0 (9.72%)	0 (19.44%)
k__Bacteria;p__Firmicutes;c__Bacilli;o__Lactobacillales;f__Aerococcaceae;g__Aerococcus	0.290814	0.000126 (95.83%)	0.000156 (95.83%)
k__Bacteria;p__Cyanobacteria;c__Chloroplast;o__Stramenopiles;f__;g__	0.293461	0 (19.44%)	0 (25%)
k__Bacteria;p__Proteobacteria;c__Alphaproteobacteria;o__Rhizobiales;f__Bradyrhizobiaceae;g__	0.29538	5.2e-05 (87.5%)	6.4e-05 (87.5%)
k__Bacteria;p__Proteobacteria;c__Betaproteobacteria;o__Burkholderiales;f__Comamonadaceae;g__Comamonas	0.302632	3.8e-05 (91.67%)	5.4e-05 (88.89%)
k__Bacteria;p__Actinobacteria;c__Actinobacteria;o__Actinomycetales;f__Micrococcaceae;g__	0.322081	8.4e-05 (90.28%)	0.000114 (87.5%)
k__Bacteria;p__Actinobacteria;c__Actinobacteria;o__Actinomycetales;f__Dermabacteraceae;g__Brachybacterium	0.332769	3e-05 (90.28%)	5.2e-05 (86.11%)
k__Bacteria;p__Bacteroidetes;c__Bacteroidia;o__Bacteroidales;f__[Paraprevotellaceae];g__[Prevotella]	0.338828	4e-06 (54.17%)	0 (45.83%)
k__Bacteria;p__Firmicutes;c__Clostridia;o__Clostridiales;f__Ruminococcaceae;g__Ruminococcus	0.34264	0 (45.83%)	4e-06 (52.78%)
k__Bacteria;p__Proteobacteria;c__Alphaproteobacteria;o__Rhizobiales;f__Hyphomicrobiaceae;g__Parvibaculum	0.353282	3e-04 (98.61%)	0.000336 (94.44%)
k__Bacteria;p__Proteobacteria;c__Betaproteobacteria;o__Burkholderiales;f__;g__	0.354563	8e-06 (58.33%)	1e-05 (61.11%)
k__Bacteria;p__Firmicutes;c__Bacilli;o__Lactobacillales;f__Aerococcaceae;g__Alloiococcus	0.359736	0.001922 (100%)	0.000904 (100%)
k__Bacteria;p__Proteobacteria;c__Betaproteobacteria;o__Burkholderiales;f__Comamonadaceae;g__	0.361821	0.00126 (98.61%)	0.001892 (100%)
k__Bacteria;p__Proteobacteria;c__Gammaproteobacteria;o__Pasteurellales;f__Pasteurellaceae;g__Haemophilus	0.368334	0.00023 (94.44%)	0.000162 (94.44%)
k__Bacteria;p__Firmicutes;c__Erysipelotrichi;o__Erysipelotrichales;f__Erysipelotrichaceae;g__	0.376081	0 (23.61%)	0 (26.39%)
k__Archaea;p__Euryarchaeota;c__Methanobacteria;o__Methanobacteriales;f__Methanobacteriaceae;g__Methanobrevibacter	0.38806	0 (31.94%)	0 (44.44%)
k__Bacteria;p__Proteobacteria;c__Betaproteobacteria;o__Burkholderiales;f__Comamonadaceae;g__Delftia	0.394163	1.4e-05 (75%)	1.6e-05 (77.78%)
k__Bacteria;p__Proteobacteria;c__Gammaproteobacteria;o__Enterobacteriales;f__Enterobacteriaceae;g__Proteus	0.399517	0 (15.28%)	0 (16.67%)
k__Bacteria;p__Proteobacteria;c__Alphaproteobacteria;o__Rhodobacterales;f__Rhodobacteraceae;g__Rubellimicrobium	0.422676	4e-06 (58.33%)	4e-06 (51.39%)
k__Bacteria;p__Bacteroidetes;c__Sphingobacteriia;o__Sphingobacteriales;f__Sphingobacteriaceae;g__Pedobacter	0.424405	2e-05 (72.22%)	2.4e-05 (79.17%)
k__Bacteria;p__Firmicutes;c__Bacilli;o__Lactobacillales;f__Streptococcaceae;g__Lactococcus	0.430503	3.6e-05 (79.17%)	4.2e-05 (84.72%)
k__Bacteria;p__Chloroflexi;c__Gitt-GS-136;o__;f__;g__	0.438278	8e-06 (63.89%)	1.2e-05 (65.28%)
k__Bacteria;p__Firmicutes;c__Clostridia;o__Clostridiales;f__;g__	0.470228	0 (11.11%)	0 (16.67%)
k__Bacteria;p__Firmicutes;c__Clostridia;o__Clostridiales;f__Lachnospiraceae;g__Dorea	0.47136	0 (40.28%)	4e-06 (51.39%)
k__Bacteria;p__Proteobacteria;c__Gammaproteobacteria;o__Pasteurellales;f__Pasteurellaceae;g__Aggregatibacter	0.480886	4e-06 (52.78%)	6e-06 (54.17%)
k__Bacteria;p__Actinobacteria;c__Actinobacteria;o__Actinomycetales;f__Micrococcaceae;g__Microbispora	0.484213	4e-05 (79.17%)	3.2e-05 (84.72%)
k__Bacteria;p__Proteobacteria;c__Alphaproteobacteria;o__Rhodospirillales;f__Rhodospirillaceae;g__Skermanella	0.486683	4e-06 (54.17%)	4e-06 (52.78%)
k__Bacteria;p__Firmicutes;c__Clostridia;o__Clostridiales;f__Lachnospiraceae;g__Lachnospira	0.494732	0 (40.28%)	0 (36.11%)
k__Bacteria;p__Firmicutes;c__Clostridia;o__Clostridiales;f__Ruminococcaceae;Other	0.503415	0 (27.78%)	0 (26.39%)
k__Bacteria;p__Firmicutes;c__Bacilli;o__Lactobacillales;f__Streptococcaceae;g__Streptococcus	0.50606	0.002478 (100%)	0.001796 (100%)
k__Bacteria;p__Actinobacteria;c__Actinobacteria;o__Actinomycetales;f__Corynebacteriaceae;g__Corynebacterium	0.513265	0.256136 (100%)	0.217018 (100%)
k__Bacteria;p__Proteobacteria;c__Betaproteobacteria;o__Burkholderiales;f__Alcaligenaceae;g__Sutterella	0.525344	0 (23.61%)	0 (25%)
k__Bacteria;p__Firmicutes;c__Clostridia;o__Clostridiales;f__Veillonellaceae;g__Veillonella	0.526183	4.8e-05 (83.33%)	5.8e-05 (94.44%)
k__Bacteria;p__Actinobacteria;c__Actinobacteria;o__Actinomycetales;f__Yaniellaceae;g__Yaniella	0.534143	0 (41.67%)	0 (34.72%)
k__Bacteria;p__Bacteroidetes;c__Bacteroidia;o__Bacteroidales;f__Bacteroidaceae;g__Bacteroides	0.545819	1.2e-05 (61.11%)	8e-06 (65.28%)
k__Bacteria;p__Actinobacteria;c__Actinobacteria;o__Actinomycetales;f__;g__	0.573874	1.6e-05 (75%)	2e-05 (81.94%)
k__Bacteria;p__Firmicutes;c__Clostridia;o__Clostridiales;Other;Other	0.582926	0 (34.72%)	0 (40.28%)
k__Bacteria;p__Firmicutes;c__Bacilli;o__Lactobacillales;f__Aerococcaceae;Other	0.590157	0.000224 (98.61%)	0.00032 (100%)
k__Bacteria;p__Actinobacteria;c__Actinobacteria;o__Actinomycetales;f__Micrococcaceae;g__Kocuria	0.608919	3.8e-05 (84.72%)	0.000104 (93.06%)
k__Bacteria;p__Firmicutes;c__Clostridia;o__Clostridiales;f__Clostridiaceae;g__SMB53	0.609269	0 (45.83%)	6e-06 (63.89%)
k__Bacteria;p__Firmicutes;c__Clostridia;o__Clostridiales;f__[Tissierellaceae];g__Parvimonas	0.618657	0 (25%)	0 (20.83%)
k__Bacteria;p__Proteobacteria;c__Gammaproteobacteria;o__Pseudomonadales;f__Moraxellaceae;Other	0.619121	4e-06 (59.72%)	4e-06 (54.17%)
k__Bacteria;p__Actinobacteria;c__Actinobacteria;o__Actinomycetales;f__Dermabacteraceae;g__Dermabacter	0.626036	0 (37.5%)	0 (38.89%)
k__Bacteria;p__Proteobacteria;c__Alphaproteobacteria;o__Caulobacterales;f__Caulobacteraceae;Other	0.632712	3.6e-05 (95.83%)	4e-05 (88.89%)
k__Bacteria;p__Actinobacteria;c__Actinobacteria;o__Actinomycetales;f__Dermacoccaceae;g__Dermacoccus	0.633483	2.6e-05 (76.39%)	2e-05 (77.78%)
k__Bacteria;p__Firmicutes;c__Clostridia;o__Clostridiales;f__[Tissierellaceae];g__Finegoldia	0.649434	0.000574 (98.61%)	0.00082 (93.06%)
k__Bacteria;p__Proteobacteria;c__Betaproteobacteria;o__Neisseriales;f__Neisseriaceae;g__Neisseria	0.673347	4.8e-05 (86.11%)	4.6e-05 (84.72%)
k__Bacteria;p__Actinobacteria;c__Actinobacteria;o__Actinomycetales;f__Actinomycetaceae;g__Actinomyces	0.679934	0.000164 (97.22%)	0.00016 (93.06%)
k__Bacteria;p__Bacteroidetes;c__Flavobacteriia;o__Flavobacteriales;f__[Weeksellaceae];g__Chryseobacterium	0.686785	0 (13.89%)	0 (13.89%)
k__Bacteria;p__Proteobacteria;c__Gammaproteobacteria;o__Pasteurellales;f__Pasteurellaceae;Other	0.68798	0 (16.67%)	0 (19.44%)
k__Bacteria;p__Firmicutes;c__Bacilli;o__Bacillales;f__Planococcaceae;g__Planomicrobium	0.691103	8e-06 (73.61%)	1.2e-05 (75%)
k__Bacteria;p__Tenericutes;c__Mollicutes;o__RF39;f__;g__	0.696803	0 (20.83%)	0 (23.61%)
k__Bacteria;p__Chloroflexi;c__Thermomicrobia;o__JG30-KF-CM45;f__;g__	0.699376	8e-06 (66.67%)	1.2e-05 (69.44%)
k__Bacteria;p__Proteobacteria;c__Gammaproteobacteria;o__Pseudomonadales;f__Pseudomonadaceae;g__Pseudomonas	0.705303	0.000382 (100%)	0.000618 (98.61%)
k__Bacteria;p__Firmicutes;c__Clostridia;o__Clostridiales;f__Veillonellaceae;g__Megasphaera	0.706526	0 (29.17%)	0 (37.5%)
k__Bacteria;p__Firmicutes;c__Clostridia;o__Clostridiales;f__Lachnospiraceae;Other	0.714243	4e-06 (54.17%)	4e-06 (51.39%)
k__Bacteria;p__Firmicutes;c__Clostridia;o__Clostridiales;f__Peptostreptococcaceae;g__	0.737335	0 (25%)	0 (31.94%)
k__Bacteria;p__Actinobacteria;c__Actinobacteria;o__Actinomycetales;Other;Other	0.741798	0.000176 (97.22%)	0.000152 (97.22%)
k__Bacteria;p__Firmicutes;c__Bacilli;o__Bacillales;f__Thermoactinomycetaceae;g__	0.745059	0 (36.11%)	0 (30.56%)
k__Bacteria;p__Proteobacteria;c__Gammaproteobacteria;o__Enterobacteriales;f__Enterobacteriaceae;g__Enterobacter	0.747616	4e-05 (83.33%)	6.2e-05 (86.11%)
k__Bacteria;p__Bacteroidetes;c__Flavobacteriia;o__Flavobacteriales;f__[Weeksellaceae];g__Cloacibacterium	0.761864	4e-04 (100%)	0.000482 (100%)
k__Bacteria;p__Proteobacteria;c__Gammaproteobacteria;o__Pseudomonadales;f__Moraxellaceae;g__Moraxella	0.763118	0.000466 (100%)	0.00027 (100%)
k__Bacteria;p__Bacteroidetes;c__Bacteroidia;o__Bacteroidales;f__Porphyromonadaceae;g__Porphyromonas	0.773971	1.6e-05 (75%)	1.4e-05 (69.44%)
k__Bacteria;p__Firmicutes;c__Bacilli;o__Turicibacterales;f__Turicibacteraceae;g__Turicibacter	0.776197	4.6e-05 (79.17%)	6.2e-05 (81.94%)
k__Bacteria;p__Actinobacteria;c__Actinobacteria;o__Actinomycetales;f__Pseudonocardiaceae;g__Saccharopolyspora	0.783992	0 (27.78%)	0 (29.17%)
k__Bacteria;p__Proteobacteria;c__Deltaproteobacteria;o__Desulfovibrionales;f__Desulfovibrionaceae;g__Bilophila	0.787792	0 (20.83%)	0 (19.44%)
k__Bacteria;p__Firmicutes;c__Bacilli;o__Bacillales;f__Alicyclobacillaceae;g__Alicyclobacillus	0.79286	4e-06 (63.89%)	8e-06 (63.89%)
k__Bacteria;p__Actinobacteria;c__Actinobacteria;o__Actinomycetales;f__Microbacteriaceae;g__	0.796249	1.2e-05 (77.78%)	1.2e-05 (75%)
k__Bacteria;p__Firmicutes;c__Clostridia;o__Clostridiales;f__Ruminococcaceae;g__	0.837237	2e-05 (72.22%)	1.8e-05 (76.39%)
k__Bacteria;p__Actinobacteria;c__Actinobacteria;o__Actinomycetales;f__Nocardiopsaceae;g__	0.865429	0 (45.83%)	0 (44.44%)
k__Bacteria;p__Proteobacteria;c__Betaproteobacteria;o__Neisseriales;f__Neisseriaceae;g__	0.867046	0.000144 (90.28%)	0.000142 (93.06%)
k__Bacteria;p__Firmicutes;c__Bacilli;o__Bacillales;f__[Exiguobacteraceae];Other	0.888171	1.2e-05 (83.33%)	1.8e-05 (81.94%)
k__Bacteria;p__Proteobacteria;c__Gammaproteobacteria;o__Pseudomonadales;f__Moraxellaceae;g__Enhydrobacter	0.888259	1e-04 (93.06%)	0.000112 (90.28%)
k__Bacteria;p__Firmicutes;c__Clostridia;o__Clostridiales;f__Lachnospiraceae;g__Coprococcus	0.919581	0 (37.5%)	0 (37.5%)
k__Bacteria;p__Proteobacteria;c__Betaproteobacteria;Other;Other;Other	0.921769	0.000118 (97.22%)	0.00018 (91.67%)
k__Bacteria;p__Proteobacteria;c__Betaproteobacteria;o__Burkholderiales;f__Comamonadaceae;Other	0.930686	0.000612 (98.61%)	0.000742 (98.61%)
k__Bacteria;p__Proteobacteria;c__Gammaproteobacteria;o__Alteromonadales;f__[Chromatiaceae];g__Rheinheimera	0.937378	9e-05 (93.06%)	0.000114 (91.67%)
k__Bacteria;p__Firmicutes;c__Bacilli;o__Bacillales;f__Staphylococcaceae;g__Jeotgalicoccus	0.948131	2e-05 (73.61%)	1.6e-05 (73.61%)
k__Bacteria;p__Firmicutes;c__Clostridia;o__Clostridiales;f__Clostridiaceae;g__	0.95019	8.8e-05 (88.89%)	0.000114 (93.06%)
k__Bacteria;p__Bacteroidetes;c__Cytophagia;o__Cytophagales;f__Cytophagaceae;g__Pontibacter	0.958787	8e-06 (62.5%)	8e-06 (59.72%)
k__Bacteria;p__Firmicutes;c__Bacilli;o__Bacillales;f__Staphylococcaceae;g__Salinicoccus	0.969059	4e-06 (58.33%)	2e-06 (50%)
k__Bacteria;p__Firmicutes;c__Clostridia;o__Clostridiales;f__Clostridiaceae;g__Clostridium	0.974638	2e-05 (72.22%)	2e-05 (70.83%)
k__Bacteria;p__Actinobacteria;c__Actinobacteria;o__Actinomycetales;f__Cellulomonadaceae;g__Actinotalea	0.977803	6e-06 (69.44%)	8e-06 (58.33%)
k__Bacteria;p__Proteobacteria;c__Gammaproteobacteria;Other;Other;Other	1.25377e-05	0 (1.39%)	0 (34.72%)
k__Bacteria;p__Proteobacteria;c__Alphaproteobacteria;o__Sphingomonadales;f__Sphingomonadaceae;g__Sphingobium	2.24306e-06	0.000178 (95.83%)	4.6e-05 (87.5%)
k__Bacteria;p__Firmicutes;c__Bacilli;o__Bacillales;f__Bacillaceae;Other	6.02415e-12	8e-06 (73.61%)	9.8e-05 (98.61%)
k__Bacteria;p__Proteobacteria;c__Gammaproteobacteria;o__Thiotrichales;Other;Other	8.82629e-05	0 (0%)	0 (27.78%)

## Sheet: E. Winter nasal site
Supplementary Table S1E: Nasal site differences in the winter
Taxa	Wilcox paired site P	NV Median RA	NP Median RA
k__Bacteria;p__Actinobacteria;c__Actinobacteria;o__Actinomycetales;f__Propionibacteriaceae;g__Propionibacterium	0.000352435	0.00013 (91.67%)	5.6e-05 (81.67%)
k__Bacteria;p__Firmicutes;c__Clostridia;o__Clostridiales;f__Veillonellaceae;g__Dialister	0.00267339	0 (43.33%)	6e-06 (61.67%)
k__Bacteria;p__Firmicutes;c__Bacilli;o__Bacillales;f__Bacillaceae;g__	0.00650514	4e-06 (55%)	1e-05 (65%)
k__Bacteria;p__Firmicutes;c__Clostridia;o__Clostridiales;f__Veillonellaceae;g__Megamonas	0.0227601	0 (26.67%)	0 (36.67%)
k__Bacteria;p__Firmicutes;c__Bacilli;o__Lactobacillales;f__Aerococcaceae;g__Aerococcus	0.0377061	3.2e-05 (85%)	3.2e-05 (81.67%)
k__Bacteria;p__Proteobacteria;c__Betaproteobacteria;Other;Other;Other	0.0387075	4e-05 (85%)	2e-05 (75%)
k__Bacteria;p__Firmicutes;c__Clostridia;o__Clostridiales;f__[Tissierellaceae];g__Anaerococcus	0.0433046	0.006364 (100%)	0.004454 (98.33%)
k__Bacteria;p__Firmicutes;c__Bacilli;o__Bacillales;f__Staphylococcaceae;g__Jeotgalicoccus	0.0471511	1.6e-05 (70%)	2.6e-05 (76.67%)
k__Bacteria;p__Tenericutes;c__Mollicutes;o__RF39;f__;g__	0.0532851	0 (15%)	0 (23.33%)
k__Bacteria;p__Proteobacteria;c__Alphaproteobacteria;o__Rhizobiales;f__Rhizobiaceae;g__Agrobacterium	0.0616675	4e-06 (58.33%)	4e-06 (58.33%)
k__Bacteria;p__Firmicutes;c__Clostridia;o__Clostridiales;f__Lachnospiraceae;g__Roseburia	0.0726018	0 (15%)	0 (18.33%)
k__Bacteria;p__Firmicutes;c__Bacilli;o__Bacillales;f__Alicyclobacillaceae;g__Alicyclobacillus	0.0829593	0 (43.33%)	0 (36.67%)
k__Bacteria;p__Proteobacteria;c__Betaproteobacteria;o__Burkholderiales;f__Oxalobacteraceae;g__Ralstonia	0.0924395	0 (41.67%)	4e-06 (51.67%)
k__Bacteria;p__Actinobacteria;c__Actinobacteria;o__Actinomycetales;f__Streptomycetaceae;Other	0.0992287	0 (26.67%)	0 (40%)
k__Bacteria;p__Actinobacteria;c__Actinobacteria;o__Actinomycetales;f__Micrococcaceae;g__Rothia	0.102328	0.00027 (95%)	0.000144 (95%)
k__Bacteria;p__Firmicutes;c__Clostridia;o__Clostridiales;f__Veillonellaceae;g__Megasphaera	0.103016	0 (26.67%)	0 (28.33%)
k__Bacteria;p__Firmicutes;c__Bacilli;o__Bacillales;f__Planococcaceae;g__	0.109344	0.24771 (100%)	0.142056 (100%)
k__Bacteria;p__Proteobacteria;c__Betaproteobacteria;o__Burkholderiales;f__Alcaligenaceae;g__Sutterella	0.109433	0 (6.67%)	0 (11.67%)
k__Bacteria;p__Firmicutes;c__Bacilli;o__Bacillales;f__Staphylococcaceae;g__Salinicoccus	0.116895	4e-06 (58.33%)	0 (48.33%)
k__Bacteria;p__Proteobacteria;c__Betaproteobacteria;o__Burkholderiales;f__Comamonadaceae;g__Delftia	0.121905	2e-05 (75%)	2.2e-05 (80%)
k__Bacteria;p__Firmicutes;c__Bacilli;o__Lactobacillales;f__Streptococcaceae;g__Lactococcus	0.123591	1e-04 (88.33%)	8.2e-05 (95%)
k__Bacteria;p__Actinobacteria;c__Actinobacteria;o__Actinomycetales;f__Brevibacteriaceae;g__Brevibacterium	0.132087	5.4e-05 (90%)	5.8e-05 (88.33%)
k__Bacteria;p__Actinobacteria;c__Actinobacteria;o__Actinomycetales;f__Intrasporangiaceae;g__	0.134602	5.2e-05 (86.67%)	4e-05 (86.67%)
k__Bacteria;p__Firmicutes;c__Clostridia;o__Clostridiales;f__Lachnospiraceae;g__	0.141633	1.2e-05 (61.67%)	2.2e-05 (63.33%)
k__Bacteria;p__Proteobacteria;c__Betaproteobacteria;o__Burkholderiales;f__Comamonadaceae;g__Comamonas	0.152751	7.2e-05 (81.67%)	3e-05 (75%)
k__Bacteria;p__Proteobacteria;c__Betaproteobacteria;o__Neisseriales;f__Neisseriaceae;g__Kingella	0.153477	0 (16.67%)	0 (23.33%)
k__Bacteria;p__Proteobacteria;c__Gammaproteobacteria;o__Pseudomonadales;f__Moraxellaceae;g__	0.167182	0.000424 (98.33%)	0.000342 (96.67%)
k__Bacteria;p__Actinobacteria;c__Actinobacteria;o__Actinomycetales;f__Yaniellaceae;g__Yaniella	0.168755	0 (28.33%)	0 (40%)
k__Bacteria;p__Proteobacteria;c__Gammaproteobacteria;o__Alteromonadales;f__[Chromatiaceae];g__Rheinheimera	0.180425	1.4e-05 (63.33%)	4e-06 (56.67%)
k__Bacteria;p__Bacteroidetes;c__Flavobacteriia;o__Flavobacteriales;f__[Weeksellaceae];g__Cloacibacterium	0.212174	4.2e-05 (86.67%)	1.6e-05 (78.33%)
k__Bacteria;p__Actinobacteria;c__Actinobacteria;o__Actinomycetales;f__Gordoniaceae;g__Gordonia	0.213448	0.000194 (98.33%)	0.000166 (93.33%)
k__Bacteria;p__Proteobacteria;c__Gammaproteobacteria;o__Enterobacteriales;f__Enterobacteriaceae;g__Proteus	0.214508	0 (13.33%)	0 (23.33%)
k__Bacteria;p__Firmicutes;c__Bacilli;o__Bacillales;f__[Exiguobacteraceae];Other	0.215021	0 (45%)	0 (43.33%)
k__Bacteria;p__Firmicutes;c__Clostridia;o__Clostridiales;f__Lachnospiraceae;g__Lachnospira	0.220742	0 (28.33%)	0 (43.33%)
k__Bacteria;p__Firmicutes;c__Clostridia;o__Clostridiales;f__Clostridiaceae;g__SMB53	0.221688	0 (48.33%)	0 (35%)
k__Bacteria;p__Verrucomicrobia;c__Verrucomicrobiae;o__Verrucomicrobiales;f__Verrucomicrobiaceae;g__Akkermansia	0.224295	0 (36.67%)	0 (43.33%)
k__Bacteria;p__Actinobacteria;c__Actinobacteria;o__Actinomycetales;f__Sporichthyaceae;g__	0.233809	4e-06 (53.33%)	0 (48.33%)
k__Bacteria;p__Proteobacteria;c__Gammaproteobacteria;o__Pseudomonadales;f__Moraxellaceae;g__Enhydrobacter	0.234866	6.8e-05 (90%)	4e-05 (88.33%)
k__Bacteria;p__Actinobacteria;c__Actinobacteria;o__Actinomycetales;f__Dietziaceae;g__Dietzia	0.235834	4e-06 (60%)	4e-06 (55%)
k__Bacteria;p__Proteobacteria;c__Gammaproteobacteria;o__Pseudomonadales;f__Moraxellaceae;g__Psychrobacter	0.238127	0 (45%)	2e-06 (50%)
k__Bacteria;p__Actinobacteria;c__Actinobacteria;o__Actinomycetales;f__Dermabacteraceae;g__Dermabacter	0.247252	0 (30%)	0 (31.67%)
k__Bacteria;p__Actinobacteria;c__Actinobacteria;o__Actinomycetales;f__Micrococcaceae;Other	0.250984	8e-05 (78.33%)	2.4e-05 (76.67%)
k__Bacteria;p__Actinobacteria;c__Actinobacteria;o__Actinomycetales;f__Microbacteriaceae;g__	0.262382	2e-06 (50%)	2e-06 (50%)
k__Bacteria;p__Bacteroidetes;c__Sphingobacteriia;o__Sphingobacteriales;f__Sphingobacteriaceae;g__Pedobacter	0.27309	0 (40%)	0 (46.67%)
k__Bacteria;p__Firmicutes;c__Erysipelotrichi;o__Erysipelotrichales;f__Erysipelotrichaceae;g__[Eubacterium]	0.273364	0 (40%)	0 (36.67%)
k__Bacteria;p__Firmicutes;c__Bacilli;o__Bacillales;f__Bacillaceae;g__Bacillus	0.276336	0.000158 (100%)	0.000114 (93.33%)
k__Bacteria;p__Proteobacteria;c__Alphaproteobacteria;o__Sphingomonadales;f__Sphingomonadaceae;g__Kaistobacter	0.27799	8e-06 (60%)	8e-06 (60%)
k__Bacteria;p__Proteobacteria;c__Alphaproteobacteria;o__Rhizobiales;f__Bradyrhizobiaceae;Other	0.281225	8e-06 (70%)	0 (48.33%)
k__Bacteria;p__Cyanobacteria;c__Chloroplast;o__Streptophyta;f__;g__	0.304445	0.000388 (98.33%)	0.000198 (100%)
k__Bacteria;p__Proteobacteria;c__Alphaproteobacteria;o__Sphingomonadales;f__Sphingomonadaceae;g__Sphingobium	0.311015	0 (43.33%)	0 (36.67%)
k__Bacteria;p__Firmicutes;c__Clostridia;o__Clostridiales;f__[Tissierellaceae];g__Parvimonas	0.313899	0 (26.67%)	0 (21.67%)
k__Bacteria;p__Proteobacteria;c__Gammaproteobacteria;o__Enterobacteriales;f__Enterobacteriaceae;g__Enterobacter	0.314632	2.8e-05 (76.67%)	1.6e-05 (81.67%)
k__Bacteria;p__Proteobacteria;c__Alphaproteobacteria;o__Rhizobiales;f__Bradyrhizobiaceae;g__Balneimonas	0.324663	0 (30%)	0 (28.33%)
k__Bacteria;p__Firmicutes;c__Bacilli;o__Lactobacillales;f__Carnobacteriaceae;g__Granulicatella	0.327502	8e-06 (58.33%)	8e-06 (63.33%)
k__Bacteria;p__Proteobacteria;c__Alphaproteobacteria;o__Sphingomonadales;f__Sphingomonadaceae;g__Blastomonas	0.330738	4e-06 (55%)	4e-06 (53.33%)
k__Bacteria;p__Firmicutes;c__Clostridia;o__Clostridiales;f__Ruminococcaceae;g__Faecalibacterium	0.337718	0 (23.33%)	0 (30%)
k__Bacteria;p__Proteobacteria;c__Alphaproteobacteria;o__Rhizobiales;f__Hyphomicrobiaceae;g__Parvibaculum	0.342404	0 (5%)	0 (11.67%)
k__Bacteria;p__Actinobacteria;c__Actinobacteria;o__Actinomycetales;f__Mycobacteriaceae;g__Mycobacterium	0.346413	7.6e-05 (83.33%)	7.4e-05 (91.67%)
k__Bacteria;p__Firmicutes;c__Clostridia;o__Clostridiales;f__Veillonellaceae;g__Phascolarctobacterium	0.35011	0 (18.33%)	0 (23.33%)
k__Bacteria;p__Proteobacteria;c__Betaproteobacteria;o__Burkholderiales;f__Oxalobacteraceae;Other	0.367892	0 (48.33%)	4e-06 (51.67%)
k__Bacteria;p__Proteobacteria;c__Alphaproteobacteria;o__Sphingomonadales;f__Sphingomonadaceae;Other	0.368614	4e-06 (51.67%)	0 (48.33%)
k__Bacteria;p__Actinobacteria;c__Actinobacteria;o__Actinomycetales;f__;g__	0.369489	1.2e-05 (70%)	1.6e-05 (71.67%)
k__Bacteria;p__Chloroflexi;c__Gitt-GS-136;o__;f__;g__	0.376174	0 (38.33%)	0 (38.33%)
k__Bacteria;p__Proteobacteria;c__Gammaproteobacteria;Other;Other;Other	0.376767	4e-06 (51.67%)	4e-06 (53.33%)
k__Bacteria;p__Proteobacteria;c__Deltaproteobacteria;o__Desulfovibrionales;f__Desulfovibrionaceae;g__Bilophila	0.37829	0 (10%)	0 (15%)
k__Bacteria;p__Firmicutes;c__Bacilli;o__Bacillales;Other;Other	0.379214	0.00066 (100%)	0.000472 (96.67%)
k__Bacteria;p__Actinobacteria;c__Actinobacteria;o__Actinomycetales;f__Micrococcaceae;g__Microbispora	0.3849	2.2e-05 (80%)	2.6e-05 (86.67%)
k__Bacteria;p__Firmicutes;c__Clostridia;o__Clostridiales;f__Ruminococcaceae;g__Ruminococcus	0.389457	0 (48.33%)	0 (46.67%)
k__Bacteria;p__Proteobacteria;c__Betaproteobacteria;o__Burkholderiales;f__Comamonadaceae;g__	0.391608	0.000108 (93.33%)	3.4e-05 (93.33%)
k__Bacteria;p__Proteobacteria;c__Alphaproteobacteria;o__Rhodobacterales;f__Rhodobacteraceae;g__	0.401864	1.4e-05 (70%)	8e-06 (70%)
k__Bacteria;p__Firmicutes;c__Clostridia;o__Clostridiales;f__Lachnospiraceae;g__Blautia	0.410519	4e-06 (55%)	1.2e-05 (61.67%)
k__Bacteria;p__Proteobacteria;c__Betaproteobacteria;o__Burkholderiales;f__Comamonadaceae;Other	0.414929	2e-05 (78.33%)	8e-06 (68.33%)
k__Bacteria;p__Firmicutes;c__Bacilli;o__Bacillales;f__Thermoactinomycetaceae;g__	0.415612	0 (20%)	0 (23.33%)
k__Archaea;p__Euryarchaeota;c__Methanobacteria;o__Methanobacteriales;f__Methanobacteriaceae;g__Methanobrevibacter	0.415802	0 (40%)	0 (40%)
k__Bacteria;p__Proteobacteria;c__Gammaproteobacteria;o__Pseudomonadales;f__Moraxellaceae;g__Moraxella	0.415956	0.001508 (100%)	0.001822 (100%)
k__Bacteria;p__Proteobacteria;c__Betaproteobacteria;o__Neisseriales;f__Neisseriaceae;g__	0.425835	0.000144 (88.33%)	0.000176 (95%)
k__Bacteria;p__Bacteroidetes;c__Bacteroidia;o__Bacteroidales;f__Bacteroidaceae;g__Bacteroides	0.426112	1.2e-05 (60%)	1.6e-05 (66.67%)
k__Bacteria;p__Proteobacteria;c__Gammaproteobacteria;o__Pseudomonadales;f__Pseudomonadaceae;g__Pseudomonas	0.434669	0.000224 (100%)	0.000146 (93.33%)
k__Bacteria;p__Actinobacteria;c__Actinobacteria;o__Actinomycetales;f__Intrasporangiaceae;Other	0.440339	0 (36.67%)	0 (35%)
k__Bacteria;p__Firmicutes;c__Erysipelotrichi;o__Erysipelotrichales;f__Erysipelotrichaceae;g__	0.443296	0 (23.33%)	0 (20%)
k__Bacteria;p__Firmicutes;c__Bacilli;o__Bacillales;f__;g__	0.448524	3.2e-05 (85%)	2.8e-05 (80%)
k__Bacteria;p__Proteobacteria;c__Alphaproteobacteria;o__Sphingomonadales;f__Sphingomonadaceae;g__	0.46933	2.4e-05 (83.33%)	2.4e-05 (76.67%)
k__Bacteria;p__Proteobacteria;c__Gammaproteobacteria;o__Oceanospirillales;f__Oceanospirillaceae;g__	0.50361	4e-06 (53.33%)	0 (45%)
k__Bacteria;p__Firmicutes;c__Clostridia;o__Clostridiales;f__Lachnospiraceae;g__Dorea	0.520083	0 (28.33%)	0 (30%)
k__Bacteria;p__Proteobacteria;c__Gammaproteobacteria;o__Pseudomonadales;f__Moraxellaceae;g__Acinetobacter	0.524269	0.001226 (100%)	0.000884 (100%)
k__Bacteria;p__Proteobacteria;c__Alphaproteobacteria;o__Rhizobiales;f__Methylobacteriaceae;g__Methylobacterium	0.527239	3.6e-05 (91.67%)	2.4e-05 (85%)
k__Bacteria;p__Chloroflexi;c__Thermomicrobia;o__JG30-KF-CM45;f__;g__	0.528725	0 (35%)	0 (31.67%)
k__Bacteria;p__Proteobacteria;c__Gammaproteobacteria;o__Pasteurellales;f__Pasteurellaceae;g__Haemophilus	0.538448	0.000462 (95%)	0.000288 (98.33%)
k__Bacteria;p__Actinobacteria;c__Actinobacteria;o__Actinomycetales;f__Micrococcaceae;g__Arthrobacter	0.547157	3.6e-05 (76.67%)	3e-05 (78.33%)
k__Bacteria;p__Proteobacteria;c__Alphaproteobacteria;o__Sphingomonadales;f__Sphingomonadaceae;g__Novosphingobium	0.548111	4e-06 (55%)	0 (43.33%)
k__Bacteria;p__Firmicutes;c__Bacilli;o__Bacillales;f__Staphylococcaceae;g__Staphylococcus	0.548526	0.030054 (100%)	0.0222 (100%)
k__Bacteria;p__Proteobacteria;c__Epsilonproteobacteria;o__Campylobacterales;f__Campylobacteraceae;g__Campylobacter	0.550613	0 (15%)	0 (20%)
k__Bacteria;p__Firmicutes;c__Bacilli;o__Lactobacillales;f__Aerococcaceae;g__Alloiococcus	0.558381	0.003044 (100%)	0.003968 (100%)
k__Bacteria;p__Actinobacteria;c__Actinobacteria;o__Actinomycetales;f__Nocardiopsaceae;g__	0.561641	0 (41.67%)	0 (41.67%)
k__Bacteria;p__Actinobacteria;c__Actinobacteria;o__Actinomycetales;f__Pseudonocardiaceae;g__Saccharopolyspora	0.575888	4e-06 (66.67%)	6e-06 (63.33%)
k__Bacteria;p__Firmicutes;c__Clostridia;o__Clostridiales;f__Ruminococcaceae;g__	0.576089	3.4e-05 (70%)	1.8e-05 (66.67%)
k__Bacteria;p__Actinobacteria;c__Actinobacteria;o__Actinomycetales;f__Dermacoccaceae;g__Dermacoccus	0.579033	9.8e-05 (91.67%)	5.6e-05 (95%)
k__Bacteria;p__Cyanobacteria;c__Chloroplast;o__Stramenopiles;f__;g__	0.580712	0 (3.33%)	0 (3.33%)
k__Bacteria;p__Bacteroidetes;c__Bacteroidia;o__Bacteroidales;f__Prevotellaceae;g__Prevotella	0.580809	0.000142 (88.33%)	0.000112 (90%)
k__Bacteria;p__Proteobacteria;c__Gammaproteobacteria;o__Enterobacteriales;f__Enterobacteriaceae;Other	0.584767	0 (36.67%)	0 (36.67%)
k__Bacteria;p__Actinobacteria;c__Actinobacteria;o__Actinomycetales;f__Micrococcaceae;g__Kocuria	0.590973	0.000138 (98.33%)	0.000154 (95%)
k__Bacteria;p__Firmicutes;c__Clostridia;o__Clostridiales;f__Lachnospiraceae;Other	0.591297	0 (45%)	0 (40%)
k__Bacteria;p__Actinobacteria;c__Actinobacteria;o__Actinomycetales;Other;Other	0.595277	3.4e-05 (80%)	2.6e-05 (78.33%)
k__Bacteria;p__Firmicutes;c__Bacilli;o__Lactobacillales;f__Aerococcaceae;Other	0.599863	0.000206 (100%)	0.000226 (93.33%)
k__Bacteria;p__Firmicutes;c__Clostridia;o__Clostridiales;f__[Tissierellaceae];g__Peptoniphilus	0.611484	0.00267 (100%)	0.00242 (98.33%)
k__Bacteria;p__Firmicutes;c__Bacilli;o__Bacillales;f__[Exiguobacteraceae];g__Exiguobacterium	0.613318	0 (30%)	0 (35%)
k__Bacteria;p__Bacteroidetes;c__Cytophagia;o__Cytophagales;f__Cytophagaceae;g__Pontibacter	0.648314	0 (25%)	0 (16.67%)
k__Bacteria;p__Proteobacteria;c__Alphaproteobacteria;o__Caulobacterales;f__Caulobacteraceae;g__	0.650947	0 (11.67%)	0 (8.33%)
k__Bacteria;p__Actinobacteria;c__Actinobacteria;o__Actinomycetales;f__Nocardiaceae;g__Rhodococcus	0.654714	4e-06 (51.67%)	0 (46.67%)
k__Bacteria;p__Bacteroidetes;c__Bacteroidia;o__Bacteroidales;f__Porphyromonadaceae;g__Porphyromonas	0.656985	1.8e-05 (76.67%)	3e-05 (73.33%)
k__Bacteria;p__Proteobacteria;c__Gammaproteobacteria;o__Pasteurellales;f__Pasteurellaceae;Other	0.657554	0 (16.67%)	0 (23.33%)
k__Bacteria;p__Firmicutes;c__Clostridia;o__Clostridiales;Other;Other	0.658497	0 (31.67%)	0 (31.67%)
k__Bacteria;p__Firmicutes;c__Bacilli;o__Lactobacillales;f__;g__	0.666908	0 (38.33%)	0 (33.33%)
k__Bacteria;p__Firmicutes;c__Clostridia;o__Clostridiales;f__Lachnospiraceae;g__Coprococcus	0.678401	0 (25%)	0 (31.67%)
k__Bacteria;p__Firmicutes;c__Clostridia;o__Clostridiales;f__Ruminococcaceae;Other	0.678659	0 (16.67%)	0 (13.33%)
k__Bacteria;p__Firmicutes;c__Bacilli;o__Lactobacillales;f__Leuconostocaceae;g__Weissella	0.684476	4e-06 (53.33%)	0 (43.33%)
k__Bacteria;p__Firmicutes;c__Clostridia;o__Clostridiales;f__;g__	0.687035	0 (16.67%)	0 (20%)
k__Bacteria;p__Firmicutes;c__Clostridia;o__Clostridiales;f__Lachnospiraceae;g__[Ruminococcus]	0.689905	6e-06 (53.33%)	8e-06 (60%)
k__Bacteria;p__Proteobacteria;c__Gammaproteobacteria;o__Enterobacteriales;f__Enterobacteriaceae;g__	0.699969	5.4e-05 (86.67%)	4.4e-05 (86.67%)
k__Bacteria;p__Actinobacteria;c__Actinobacteria;o__Bifidobacteriales;f__Bifidobacteriaceae;g__Bifidobacterium	0.71598	0 (30%)	0 (30%)
k__Bacteria;p__Proteobacteria;c__Gammaproteobacteria;o__Pasteurellales;f__Pasteurellaceae;g__Aggregatibacter	0.716155	0 (28.33%)	0 (43.33%)
k__Bacteria;p__Proteobacteria;c__Betaproteobacteria;o__Burkholderiales;f__Burkholderiaceae;g__Lautropia	0.726402	4e-06 (53.33%)	4e-06 (55%)
k__Bacteria;p__Actinobacteria;c__Actinobacteria;o__Actinomycetales;f__Microbacteriaceae;Other	0.747545	0 (36.67%)	0 (35%)
k__Bacteria;p__Proteobacteria;c__Gammaproteobacteria;o__Xanthomonadales;f__Xanthomonadaceae;g__Luteimonas	0.756879	0 (43.33%)	0 (36.67%)
k__Bacteria;p__Firmicutes;c__Clostridia;o__Clostridiales;f__[Tissierellaceae];g__Finegoldia	0.765585	0.000344 (98.33%)	0.000512 (95%)
k__Bacteria;p__Fusobacteria;c__Fusobacteriia;o__Fusobacteriales;f__Leptotrichiaceae;g__Leptotrichia	0.788344	0 (31.67%)	0 (45%)
k__Bacteria;p__Actinobacteria;c__Actinobacteria;o__Actinomycetales;f__Micrococcaceae;g__Micrococcus	0.790994	0.000278 (98.33%)	0.000214 (100%)
k__Bacteria;p__Proteobacteria;c__Alphaproteobacteria;o__Sphingomonadales;f__Sphingomonadaceae;g__Sphingomonas	0.794549	7.8e-05 (96.67%)	8.4e-05 (95%)
k__Bacteria;p__Firmicutes;c__Clostridia;o__Clostridiales;f__[Mogibacteriaceae];g__	0.808767	0 (18.33%)	0 (23.33%)
k__Bacteria;p__Proteobacteria;c__Alphaproteobacteria;o__Caulobacterales;f__Caulobacteraceae;Other	0.811184	8e-06 (58.33%)	8e-06 (68.33%)
k__Bacteria;p__Proteobacteria;c__Alphaproteobacteria;o__Rhodospirillales;f__Rhodospirillaceae;g__Skermanella	0.816339	0 (41.67%)	0 (38.33%)
k__Bacteria;p__Actinobacteria;c__Actinobacteria;o__Actinomycetales;f__Micrococcaceae;g__	0.819329	5e-05 (86.67%)	4e-05 (90%)
k__Bacteria;p__Bacteroidetes;c__Bacteroidia;o__Bacteroidales;f__[Paraprevotellaceae];g__[Prevotella]	0.826955	4e-06 (53.33%)	4e-06 (53.33%)
k__Bacteria;p__Proteobacteria;c__Alphaproteobacteria;o__Rickettsiales;f__mitochondria;Other	0.836261	1.6e-05 (75%)	2.8e-05 (81.67%)
k__Bacteria;p__Proteobacteria;c__Betaproteobacteria;o__Burkholderiales;f__;g__	0.849988	0 (36.67%)	0 (45%)
k__Bacteria;p__Bacteroidetes;c__Flavobacteriia;o__Flavobacteriales;f__[Weeksellaceae];g__	0.850816	0 (25%)	0 (21.67%)
k__Bacteria;p__Fusobacteria;c__Fusobacteriia;o__Fusobacteriales;f__Fusobacteriaceae;g__Fusobacterium	0.8662	4.8e-05 (78.33%)	2.4e-05 (81.67%)
k__Bacteria;p__Proteobacteria;c__Betaproteobacteria;o__Burkholderiales;f__Oxalobacteraceae;g__	0.87342	2.8e-05 (75%)	3.8e-05 (86.67%)
k__Bacteria;p__Firmicutes;c__Clostridia;o__Clostridiales;f__Clostridiaceae;g__	0.873741	9.8e-05 (93.33%)	7.6e-05 (83.33%)
k__Bacteria;p__Actinobacteria;c__Actinobacteria;o__Actinomycetales;f__Corynebacteriaceae;g__Corynebacterium	0.874241	0.266226 (100%)	0.19373 (100%)
k__Bacteria;p__Firmicutes;c__Bacilli;o__Lactobacillales;f__Streptococcaceae;g__Streptococcus	0.874241	0.004766 (100%)	0.002534 (100%)
k__Bacteria;p__Proteobacteria;c__Alphaproteobacteria;o__Rhizobiales;f__Methylobacteriaceae;g__	0.877061	1.8e-05 (71.67%)	1e-05 (70%)
k__Bacteria;p__Actinobacteria;c__Actinobacteria;o__Actinomycetales;f__Kineosporiaceae;g__Kineococcus	0.878262	0 (23.33%)	0 (16.67%)
k__Bacteria;p__Firmicutes;c__Bacilli;o__Lactobacillales;Other;Other	0.886102	0.000116 (95%)	8.4e-05 (86.67%)
k__Bacteria;p__Firmicutes;c__Bacilli;o__Gemellales;f__Gemellaceae;g__Gemella	0.888759	0.000132 (93.33%)	0.000126 (91.67%)
k__Bacteria;p__Proteobacteria;c__Alphaproteobacteria;o__Rhodobacterales;f__Rhodobacteraceae;g__Rubellimicrobium	0.888944	0 (41.67%)	0 (33.33%)
k__Bacteria;p__Proteobacteria;c__Alphaproteobacteria;o__Rhizobiales;f__Bradyrhizobiaceae;g__	0.895604	0 (20%)	0 (13.33%)
k__Bacteria;p__Bacteroidetes;c__Flavobacteriia;o__Flavobacteriales;f__[Weeksellaceae];g__Chryseobacterium	0.896954	0 (18.33%)	0 (15%)
k__Bacteria;p__Proteobacteria;c__Alphaproteobacteria;o__Rhodobacterales;f__Rhodobacteraceae;g__Paracoccus	0.903273	1.8e-05 (71.67%)	1.2e-05 (68.33%)
k__Bacteria;p__Actinobacteria;c__Actinobacteria;o__Actinomycetales;f__Cellulomonadaceae;g__Actinotalea	0.907299	0 (35%)	0 (35%)
k__Bacteria;p__Firmicutes;c__Clostridia;o__Clostridiales;f__Veillonellaceae;g__Veillonella	0.907537	7.2e-05 (88.33%)	8e-05 (88.33%)
k__Bacteria;p__Proteobacteria;c__Gammaproteobacteria;o__Pseudomonadales;f__Moraxellaceae;Other	0.919243	1.2e-05 (65%)	8e-06 (56.67%)
k__Bacteria;p__Firmicutes;c__Clostridia;o__Clostridiales;f__Clostridiaceae;g__Clostridium	0.934688	1.4e-05 (70%)	1.4e-05 (55%)
k__Bacteria;p__Firmicutes;c__Bacilli;o__Turicibacterales;f__Turicibacteraceae;g__Turicibacter	0.94022	1.4e-05 (58.33%)	1.2e-05 (73.33%)
k__Bacteria;p__Firmicutes;c__Bacilli;Other;Other;Other	0.946118	1.8e-05 (68.33%)	2e-05 (76.67%)
k__Bacteria;p__Proteobacteria;c__Betaproteobacteria;o__Neisseriales;f__Neisseriaceae;g__Neisseria	0.946152	2.6e-05 (78.33%)	3.8e-05 (76.67%)
k__Bacteria;p__Actinobacteria;c__Actinobacteria;o__Actinomycetales;f__Dermabacteraceae;g__Brachybacterium	0.951849	0.000178 (96.67%)	9.8e-05 (95%)
k__Bacteria;p__Actinobacteria;c__Actinobacteria;o__Actinomycetales;f__Microbacteriaceae;g__Curtobacterium	0.965079	0 (46.67%)	4e-06 (51.67%)
k__Bacteria;p__Actinobacteria;c__Actinobacteria;o__Actinomycetales;f__Nocardioidaceae;g__	0.970989	0 (48.33%)	0 (41.67%)
k__Bacteria;p__Firmicutes;c__Bacilli;o__Bacillales;f__Planococcaceae;g__Planomicrobium	0.981357	4e-06 (53.33%)	4e-06 (60%)
k__Bacteria;p__Firmicutes;c__Clostridia;o__Clostridiales;f__Peptostreptococcaceae;g__	0.985099	0 (23.33%)	0 (21.67%)
k__Bacteria;p__Firmicutes;c__Bacilli;o__Lactobacillales;f__Aerococcaceae;g__Facklamia	0.986927	0 (46.67%)	0 (40%)
k__Bacteria;p__Actinobacteria;c__Actinobacteria;o__Actinomycetales;f__Actinomycetaceae;g__Actinomyces	0.993977	0.000162 (88.33%)	0.000116 (93.33%)
k__Bacteria;p__Firmicutes;c__Bacilli;o__Bacillales;f__Bacillaceae;Other	0.996657	9.4e-05 (90%)	6.2e-05 (91.67%)
k__Bacteria;p__Firmicutes;c__Bacilli;o__Lactobacillales;f__Lactobacillaceae;g__Lactobacillus	1	0.000104 (96.67%)	8.8e-05 (95%)
k__Bacteria;p__Proteobacteria;c__Gammaproteobacteria;o__Thiotrichales;Other;Other	2.6307e-06	0 (0%)	0 (48.33%)
