# Supplementary material for: Host genetic variation in mucosal immunity pathways influences the upper airway microbiome
Source: Microbiome. 2017 Feb 1;5:16. doi: 10.1186/s40168-016-0227-5 (PMC5286564; doi:10.1186/s40168-016-0227-5)
Supplement: Additional file 3: — QTL mapping results of nasal microbiome relative abundance (XLSX 216 kb) [file 40168_2016_227_MOESM3_ESM.xlsx]

## Sheet: Supplemtary Table 2
Host genetic variation in mucosal immunity pathways influences the upper airway microbiome
Supplemental Table S2: QTL mapping results of nasal microbiome relative abundance.
Site	Bacteria Classification (Greengenes)	avsnp142	Chr	Start	Minor Allele	Major Allele	Func refGene	Gene(s)	MAF	Summer mean RA	Summer p	Summer q	Summer Beta	Winter mean RA	Winter p	Winter q	Winter Beta	COMB p	COMB q	COMB Beta
Summer Nasal Vestibule	k__Bacteria.p__Actinobacteria.c__Actinobacteria.o__Actinomycetales.f__Dermabacteraceae.g__Brachybacterium	rs410287	1	242403968	C	A	intronic	PLD5	0.2466	0.000502943	1.45e-06	0.0752255	0.804244	0.0005075	0.799036	0.926093	0.0488077	0.000955074	0.68243	0.442643
		rs137872041	4	53852752	A	G	intronic	SCFD2	0.1791		1.93e-07	0.0502138	-0.902785		0.335778	0.873244	0.207722	0.00984861	0.806039	-0.367199
		rs11133284	4	54550664	T	A	intergenic	LNX1-AS2,LOC100506444	0.2481		3.61e-06	0.084393	-0.781638		0.594988	0.9082	0.109661	0.0103354	0.806039	-0.355425
		rs10008356	4	57761967	C	G	intergenic	SPINK2,REST	0.3097		9.69e-07	0.0752255	-0.778087		0.843368	0.928753	-0.0414559	0.000355311	0.68243	-0.447293
		rs397993532	4	58850714	A	-	intergenic	LOC101928851	0.2797		3.5e-06	0.084393	-0.806783		0.176371	0.837812	0.283225	0.0291644	0.844046	-0.304508
		rs1051792	6	31378977	A	G	exonic	MICA	0.3663		1.27e-06	0.0752255	-0.813359		0.0480428	0.784255	0.340609	0.0362217	0.848451	-0.281696
		rs10812782	9	28331991	T	G	intronic	LINGO2 (1, 2)	0.4234		3.21e-06	0.084393	0.736798		0.115453	0.814021	0.30224	5.74e-06	0.68243	0.596488
		rs10787879	10	120687570	C	A	intergenic	CACUL1,NANOS1	0.2007		1.96e-06	0.084393	-0.760826		0.652071	0.914526	-0.0891032	4.25e-05	0.68243	-0.530951
		rs9940096	16	11139594	G	A	intronic	CLEC16A	0.299		2.88e-06	0.084393	-0.677486		0.612597	0.910046	-0.0836346	0.000491098	0.68243	-0.389229
		rs10485447	20	51990379	T	C	intronic	TSHZ2	0.2504		8.79e-07	0.0752255	-0.729411		0.763425	0.923809	0.0520907	0.00395414	0.745123	-0.345068
	k__Bacteria.p__Actinobacteria.c__Actinobacteria.o__Actinomycetales.f__Dermacoccaceae.g__Dermacoccus	rs59703558	1	68716421	T	G	intergenic	WLS,RPE65	0.07072	7.87e-05	1.36e-06	0.0574108	-1.18458	0.0003769	0.434133	0.90964	0.227866	0.0969593	0.943935	-0.334432
		rs10900579	1	204289051	A	G	intronic	PLEKHA6	0.07809		2.75e-06	0.0771463	-1.13121		0.279691	0.886515	-0.247299	0.000505568	0.398027	-0.595439
		rs67386870	5	126156219	A	C	intronic	LMNB1	0.08396		2.46e-07	0.0155491	-1.10274		0.0925304	0.823213	-0.398065	8.73e-05	0.248162	-0.667638
		rs77536542	5	168583325	G	A	intronic	SLIT3 (3, 4)	0.07883		6.35e-08	0.00535388	-1.26734		0.722177	0.936775	-0.0959954	0.00020468	0.320106	-0.697166
		rs117042385	19	5530692	T	C	intergenic	ZNRF4,TINCR	0.06227		1.61e-08	0.00203404	-1.15531		0.916277	0.947104	0.0308026	0.00128297	0.485075	-0.588858
		rs28362459	19	5844792	A	C	exonic	FUT3	0.1513		9.47e-07	0.047909	-0.813008		0.0908622	0.822973	-0.342007	7.03e-05	0.241291	-0.510737
	k__Bacteria.p__Actinobacteria.c__Actinobacteria.o__Actinomycetales.f__Micrococcaceae.Other	rs111354832	4	7136504	-	CAT	intergenic	FLJ36777,SORCS2 (4)	0.2468	0.000410667	5.99e-08	0.0150982	-0.742186	0.0008947	NA	NA	NA	3.45e-08	0.00879457	-0.635276
	k__Bacteria.p__Proteobacteria.c__Alphaproteobacteria.o__Sphingomonadales.f__Sphingomonadaceae.g__Kaistobacter	rs11085969	19	15792546	A	G	intronic	CYP4F12	0.2463	0.000389563	3.09e-07	0.0774749	-0.829854	9.11e-05	NA	NA	NA	0.000236742	0.629996	-0.481221
	k__Bacteria.p__Proteobacteria.c__Betaproteobacteria.o__Burkholderiales.f__Comamonadaceae.g__Delftia	rs1986228	15	92876076	C	T	intergenic	SLCO3A1,ST8SIA2 (5)	0.3134	5.39e-05	7.6e-07	0.0842664	-0.789099	9.71e-05	NA	NA	NA	0.0589128	0.999997	-0.24134
		rs12437768	15	93797722	G	T	intergenic	RGMA,LOC101927153	0.455		9.77e-07	0.0842664	-0.68127		NA	NA	NA	0.0267587	0.999997	-0.256589
		rs62022890	15	97422670	C	T	intergenic	SPATA8,LOC101927286	0.09163		6.08e-07	0.0842664	-1.59		NA	NA	NA	0.516932	0.999997	-0.13009
	k__Bacteria.p__Proteobacteria.c__Gammaproteobacteria.o__Enterobacteriales.f__Enterobacteriaceae.g__Enterobacter	rs12906972	15	49858901	C	T	intronic	FAM227B	0.1878	0.000377885	9.96e-07	0.0506559	-0.768442	0.00022125	NA	NA	NA	0.000315715	0.385475	-0.522483
		rs8081022	17	8317752	G	A	intergenic	RNF222,NDEL1	0.462		1.56e-06	0.0563216	-0.659626		NA	NA	NA	0.0101814	0.730837	-0.315302
Winter Nasal Vestibule	k__Bacteria.p__Actinobacteria.c__Actinobacteria.o__Actinomycetales.f__Micrococcaceae.g__Kocuria	rs12713689	2	70427457	G	A	intergenic	C2orf42,TIA1	0.303	0.000227586	0.815753	0.953957	0.0441638	0.0005175	2.1e-08	0.00506347	-0.911214	0.00166183	0.827408	-0.39882
	k__Bacteria.p__Firmicutes.c__Bacilli.o__Lactobacillales.f__Aerococcaceae.g__Aerococcus	rs10505338	8	119755490	A	G	intergenic	SAMD12-AS1,TNFRSF11B	0.2944	0.000522575	0.839197	0.999963	-0.0325908	0.00022165	2.02e-07	0.0375536	-0.812244	0.00319831	0.760498	-0.367266
	k__Bacteria.p__Firmicutes.c__Bacilli.o__Lactobacillales.f__Lactobacillaceae.g__Lactobacillus	rs4142162	13	81127842	G	A	intergenic	SPRY2,LINC00377	0.4849	0.000657977	0.788633	0.95353	0.0497973	0.0014021	1.45e-07	0.016722	-0.773719	0.00375213	0.685421	-0.387621
Combined Nasal Vesitbule	k__Bacteria.p__Actinobacteria.c__Actinobacteria.o__Actinomycetales.f__Dermacoccaceae.g__Dermacoccus	rs60647948	17	74563706	G	A	intronic	ST6GALNAC2	0.1787	7.87e-05	0.000490318	0.443714	-0.564565	0.0003769	0.00273478	0.772672	-0.471829	1.28e-06	0.0800953	-0.565041
	k__Bacteria.p__Actinobacteria.c__Actinobacteria.o__Actinomycetales.f__Intrasporangiaceae.g__	rs11085969	19	15792546	A	G	intronic	CYP4F12	0.2463	0.000631034	3.74e-06	0.287306	-0.808165	0.0004041	0.0292769	0.767924	-0.404018	5.84e-08	0.0150646	-0.711353
	k__Bacteria.p__Actinobacteria.c__Actinobacteria.o__Actinomycetales.f__Micrococcaceae.Other	rs111354832	4	7136504	-	CAT	intergenic	FLJ36777,SORCS2	0.2468	0.000410667	5.99e-08	0.0150982	-0.742186	0.0008947	NA	NA	NA	3.45e-08	0.00879457	-0.635276
	k__Bacteria.p__Actinobacteria.c__Actinobacteria.o__Actinomycetales.f__Micrococcaceae.g__Microbispora	rs2891405	12	113152097	G	A	intergenic	MIR1302-1,RPH3A	0.2516	0.000198207	0.00918733	0.740771	-0.402979	0.0001624	0.00019884	0.870857	-0.696566	1.5e-07	0.0394873	-0.651525
	k__Bacteria.p__Firmicutes.c__Bacilli.o__Lactobacillales.f__Streptococcaceae.g__Streptococcus	rs11151122	18	73100503	C	T	intergenic	TSHZ1,SMIM21	0.4035	0.0221277	0.0184197	0.891773	0.338171	0.0126927	3.93e-06	0.341198	0.676471	4e-07	0.080324	0.563318
		rs4810479	20	44545048	C	T	intergenic	PLTP,PCIF1	0.2333		0.00305019	0.891773	0.532463		8.54e-06	0.413142	0.794495	6.11e-07	0.080324	0.689346
	k__Bacteria.p__Firmicutes.c__Clostridia.o__Clostridiales.f__[Tissierellaceae].g__Peptoniphilus	rs9865782	3	113652774	A	G	intronic	GRAMD1C	0.2884	0.00985103	1.45e-05	0.387763	-0.714599	0.0302482	6.68e-06	0.816544	-0.780316	1.17e-07	0.0299233	-0.718717
	k__Bacteria.p__Proteobacteria.c__Gammaproteobacteria.o__Pseudomonadales.f__Moraxellaceae.g__	rs3219487	1	45798555	T	C	intronic	MUTYH	0.1403	0.00230635	3.05e-06	0.388457	0.862861	0.0114001	0.0132	0.891548	0.719461	2.42e-07	0.0627152	0.785587
	k__Bacteria.p__Proteobacteria.c__Alphaproteobacteria.o__Rhodobacterales.f__Rhodobacteraceae.g__Paracoccus	rs9953410	18	29532946	C	A	intergenic	TRAPPC8,RNF125	0.1785	0.000215494	0.000449831	0.673183	-0.56517	0.0001069	NA	NA	NA	2.21e-07	0.0282595	-0.690912
	k__Bacteria.p__Proteobacteria.c__Gammaproteobacteria.o__Enterobacteriales.f__Enterobacteriaceae.g__Enterobacter	rs11042877	11	10576232	A	C	ncRNA_intronic	MRVI1-AS1	0.4848	0.000377885	0.000458587	0.380449	0.493993	0.00022125	NA	NA	NA	3.86e-07	0.0486564	0.560635
		rs6500875	16	6970995	G	C	intronic	RBFOX1	0.453		0.00328574	0.569001	0.488898		NA	NA	NA	1.97e-06	0.0635017	0.575239
		rs12446497	16	7341674	A	G	intronic	RBFOX1	0.1314		1.9e-05	0.196704	0.746152		NA	NA	NA	5.84e-07	0.0486564	0.75435
Summer Nasopharynx	k__Bacteria.p__Actinobacteria.c__Actinobacteria.o__Actinomycetales.f__Gordoniaceae.g__Gordonia	rs12435212	14	85483485	G	T	intergenic	LINC00911	0.18	0.00285923	3.14e-07	0.0802889	0.944492	0.00135636	0.00116918	0.564575	0.690202	1.93e-08	0.00502666	0.87883
	k__Bacteria.p__Firmicutes.c__Bacilli.o__Bacillales.f__Staphylococcaceae.g__Jeotgalicoccus	rs28679297	4	31735303	T	C	intergenic	LOC102723778,LOC102723828	0.1935	0.000664	1.33e-05	0.0822055	0.89495	0.00109912	0.348492	0.9267	-0.188837	0.0914305	0.896235	0.25919
		rs10212624	4	37700730	A	G	intergenic	RELL1,PGM2	0.1728		5.54e-06	0.0734463	1.07023		0.555985	0.949832	-0.154617	0.00399758	0.678212	0.533815
		rs4861117	4	41498412	C	G	intronic	LIMCH1 (6)	0.3184		1.97e-05	0.0949935	0.752783		0.96104	0.971284	0.00934991	0.0188024	0.782831	0.329972
		rs141239122	4	63502582	AAAC	-	intergenic	ADGRL3-AS1,TECRL	0.3741		1.09e-05	0.0739086	-0.734866		0.707421	0.960839	-0.0673256	0.00192809	0.602632	-0.411874
		rs2322183	4	142487363	T	G	intergenic	LOC100507639,IL15	0.3477		7.67e-06	0.0734463	0.780324		0.358096	0.927964	0.165231	0.00860166	0.722814	0.353009
		rs7702475	5	58088523	A	G	intronic	RAB3C	0.4996		1.66e-05	0.0867187	0.706264		0.778662	0.964215	0.0481127	0.031521	0.809469	-0.281728
		rs2742997	6	19091896	T	A	ncRNA_intronic	LOC101928519	0.2963		9.75e-06	0.0734463	0.698553		0.742186	0.962634	0.0619403	0.00449709	0.68527	0.367939
		rs6959240	7	49785482	G	A	intergenic	CDC14C,VWC2	0.455		9.17e-06	0.0734463	-0.669936		0.480061	0.944573	-0.125028	2.67e-05	0.277401	-0.488312
		rs13261715	8	75225131	C	A	intronic	JPH1	0.3055		5.41e-06	0.0734463	-0.821775		0.670949	0.958601	0.0788034	0.00501769	0.686286	-0.391069
		rs7169470	15	31830166	T	G	intronic	OTUD7A	0.4273		5.47e-06	0.0734463	-0.686686		0.21134	0.908096	-0.214677	0.000257635	0.499322	-0.432757
		rs17673072	15	32047446	A	G	intergenic	OTUD7A,CHRNA7	0.3005		1.17e-05	0.0755372	-0.731178		0.189552	0.90332	-0.242316	0.000759976	0.587549	-0.445856
		rs61060573	18	45231361	T	C	intergenic	MIR4527,SMAD2	0.09444		1.38e-05	0.0831828	1.01829		0.537941	0.949113	0.172839	0.000767794	0.587549	0.695543
		rs368301350	21	35939438	CT	A	intronic	RCAN1	0.324		1.11e-05	0.0739086	0.686942		0.770491	0.963876	0.0547088	0.0760623	0.883778	0.233965
	k__Bacteria.p__Firmicutes.c__Bacilli.o__Lactobacillales.f__Aerococcaceae.g__Aerococcus	rs7702475	5	58088523	A	G	intronic	RAB3C	0.4996	0.000653364	3.97e-08	0.0100113	0.77008	0.000744416	0.76783	0.940452	-0.0465918	0.0205321	0.763166	-0.266074
	k__Bacteria.p__Firmicutes.c__Bacilli.o__Lactobacillales.f__Aerococcaceae.Other	rs11888528	2	120118764	C	T	intronic	C2orf76	0.4707	0.000527591	1.43e-07	0.037655	0.789608	0.000351429	0.992617	0.951949	0.0012028	0.000326959	0.936326	-0.396643
	k__Bacteria.p__Proteobacteria.c__Alphaproteobacteria.o__Rhizobiales.f__Methylobacteriaceae.g__Methylobacterium	rs2503218	1	66627959	C	T	intronic	PDE4B	0.06365	0.000431864	3.47e-06	0.0846506	1.04471	0.00136987	0.0278998	0.981861	-0.649188	0.0196723	0.828138	0.457583
		rs10195682	2	143988118	G	A	intronic	ARHGAP15	0.06254		6.08e-06	0.0846506	1.03775		0.650453	0.999944	-0.107934	0.0112164	0.80659	0.435511
		rs13025486	2	144012499	G	A	intronic	ARHGAP15	0.08764		5.92e-06	0.0846506	0.894887		0.88657	0.999944	-0.0341137	0.00431602	0.759094	0.483956
		rs308961	3	12150014	T	G	intronic	SYN2	0.3749		8.12e-07	0.0340242	-0.695464		0.779547	0.999944	-0.0448083	0.0105061	0.806188	-0.287293
		rs35294573	3	12229238	G	-	intronic	SYN2	0.3593		6.73e-06	0.0846506	0.740085		0.903002	0.999944	-0.0220051	0.010275	0.806188	0.313341
		rs73041416	3	16410895	A	T	intronic	RFTN1	0.07365		6.85e-06	0.0846506	-1.05834		0.774723	0.999944	-0.0677315	0.0115421	0.80659	-0.44033
		rs10547084	4	37753111	-	TCTC	intergenic	RELL1,PGM2	0.255		4.93e-07	0.0309695	0.768572		0.858469	0.999944	-0.0284331	0.00395664	0.759094	0.335562
		rs67737950	4	40260058	G	C	intergenic	RHOH,LOC101060498	0.2445		2.73e-07	0.0229081	0.852403		0.269258	0.984302	-0.179417	0.0213708	0.828846	0.289698
		rs4861117	4	41498412	C	G	intronic	LIMCH1 (6)	0.3184		1.01e-05	0.0846506	0.735369		0.786213	0.999944	-0.0467266	0.00925196	0.803714	0.323927
		rs6857914	4	59032788	A	G	intergenic	LOC101928851	0.2397		3.21e-06	0.0846506	0.868089		0.243666	0.982695	-0.21766	0.044609	0.851545	0.287027
		rs4693242	4	91568530	G	A	intronic	CCSER1 (7, 8)	0.4169		9.14e-06	0.0846506	-0.627101		0.166813	0.981861	-0.211369	0.00146728	0.749357	-0.352013
		rs1454337	4	91779743	C	T	intronic	CCSER1 (7, 8)	0.4518		7.1e-06	0.0846506	0.599147		0.190321	0.981861	0.196877	0.000235121	0.705923	0.372816
		rs7702475	5	58088523	A	G	intronic	RAB3C	0.4996		2.46e-07	0.0229081	0.774061		0.989656	0.999944	0.00186208	0.00083765	0.749357	-0.369713
		rs1278260	10	127731197	C	A	intronic	ADAM12	0.1343		6.21e-07	0.031212	0.948417		0.533312	0.997821	0.146587	0.000181855	0.705923	0.5759
		rs11244781	10	127732229	T	C	intronic	ADAM12	0.2029		4.49e-06	0.0846506	0.807199		0.733709	0.999944	0.0708937	0.000511199	0.749357	0.476536
		rs4842665	12	89941374	G	A	intergenic	POC1B,ATP2B1	0.4925		1.32e-05	0.0977584	-0.663833		0.383731	0.99401	0.150526	0.0113774	0.80659	0.305842
	k__Bacteria.p__Actinobacteria.c__Actinobacteria.o__Actinomycetales.f__.g__	rs10901086	9	134635034	T	C	intergenic	RAPGEF1,MED27	0.1682	0.000102045	6.89e-07	0.0717037	1.18239	0.000351636	NA	NA	NA	7.05e-07	0.0422225	0.893247
	k__Bacteria.p__Proteobacteria.c__Alphaproteobacteria.o__Caulobacterales.f__Caulobacteraceae.g__	rs927984	6	25412987	T	C	intronic	LRRC16A	0.08271	0.000848682	2.78e-07	0.0355409	0.936758	1.87e-06	NA	NA	NA	0.000179952	0.908224	0.63542
		rs1543603	6	25413922	A	G	intronic	LRRC16A	0.1618		2.3e-08	0.00587593	0.878691		NA	NA	NA	0.000137319	0.908224	0.549857
		rs4598262	8	126516511	G	A	intergenic	TRIB1,LINC00861	0.1281		9.64e-07	0.0820345	-1.06895		NA	NA	NA	0.00708582	0.908224	-0.525984
	k__Bacteria.p__Proteobacteria.c__Alphaproteobacteria.o__Caulobacterales.f__Caulobacteraceae.Other	rs35205675	17	68921097	T	C	intergenic	KCNJ2,CASC17	0.171	0.000248682	5.16e-07	0.0667858	-0.901164	8.98e-05	NA	NA	NA	0.0157834	0.921147	-0.343757
	k__Bacteria.p__Proteobacteria.c__Alphaproteobacteria.o__Rhizobiales.f__Bradyrhizobiaceae.Other	rs1543603	6	25413922	A	G	intronic	LRRC16A	0.1618	0.00854032	3.25e-07	0.0823466	0.837608	0.000106078	NA	NA	NA	0.00297814	0.757798	0.399202
	k__Bacteria.p__Proteobacteria.c__Alphaproteobacteria.o__Rhizobiales.f__Hyphomicrobiaceae.g__Parvibaculum	rs1543603	6	25413922	A	G	intronic	LRRC16A	0.1618	0.00125905	3.03e-07	0.060647	0.828787	1.92e-06	NA	NA	NA	0.0967893	0.849063	0.237696
		rs4598262	8	126516511	G	A	intergenic	TRIB1,LINC00861	0.1281		4.83e-07	0.060647	-1.10267		NA	NA	NA	0.0951641	0.849063	-0.32284
	k__Bacteria.p__Proteobacteria.c__Alphaproteobacteria.o__Sphingomonadales.f__Sphingomonadaceae.g__Blastomonas	rs1543603	6	25413922	A	G	intronic	LRRC16A	0.1618	0.00992577	3.4e-07	0.0856964	0.840111	3.64e-05	NA	NA	NA	0.0034718	0.650458	0.431276
	k__Bacteria.p__Proteobacteria.c__Alphaproteobacteria.o__Sphingomonadales.f__Sphingomonadaceae.g__Kaistobacter	rs210919	6	11710560	A	G	intergenic	TMEM170B,ADTRP	0.3193	0.001662	2.88e-07	0.0754783	-0.810709	0.000113247	NA	NA	NA	0.0324969	0.825274	-0.287165
	k__Bacteria.p__Proteobacteria.c__Alphaproteobacteria.o__Sphingomonadales.f__Sphingomonadaceae.g__Novosphingobium	rs35205675	17	68921097	T	C	intergenic	KCNJ2,CASC17	0.171	0.0002455	9.72e-07	0.0814469	-0.873967	4.45e-05	NA	NA	NA	0.0466279	0.868931	-0.259894
	k__Bacteria.p__Proteobacteria.c__Alphaproteobacteria.o__Sphingomonadales.f__Sphingomonadaceae.g__Sphingobium	rs11642899	16	7505766	C	G	intronic	RBFOX1	0.4911	0.000187864	2.64e-07	0.0661535	0.719149	0.000128727	NA	NA	NA	0.000464818	0.999857	-0.369091
	k__Bacteria.p__Proteobacteria.c__Betaproteobacteria.o__Burkholderiales.f__Oxalobacteraceae.Other	rs111278434	2	202220040	A	C	intronic	ALS2CR12	0.1014	0.000180227	4.66e-07	0.0584761	-0.996198	0.000103221	NA	NA	NA	0.0169972	0.890363	-0.361071
		rs1208083	2	202532447	A	G	intronic	MPP4	0.2206		1.09e-06	0.0904608	-0.939931		NA	NA	NA	0.156221	0.90338	-0.19433
		rs7702475	5	58088523	A	G	intronic	RAB3C	0.4996		1.44e-06	0.0904608	0.75582		NA	NA	NA	0.0262334	0.890363	-0.263815
	k__Bacteria.p__Proteobacteria.c__Gammaproteobacteria.o__Alteromonadales.f__[Chromatiaceae].g__Rheinheimera	rs1543603	6	25413922	A	G	intronic	LRRC16A	0.1618	0.000403273	3.31e-07	0.0842123	0.803142	0.000282442	NA	NA	NA	0.000155905	0.999998	0.539543
Winter Nasopharynx	k__Bacteria.p__Actinobacteria.c__Actinobacteria.o__Actinomycetales.f__Mycobacteriaceae.g__Mycobacterium	rs77665588	10	57008082	C	T	intergenic	PCDH15,MTRNR2L5	0.1801	0.000726955	0.627959	0.948805	-0.124979	0.000220987	1.3e-06	0.0669305	-0.881892	0.000165741	0.583829	-0.595848
		rs1802665	10	61788623	G	T	UTR3	ANK3	0.2077		0.0298565	0.734457	-0.445243		8.73e-08	0.00746561	-0.97861	6.65e-06	0.268727	-0.645966
	k__Bacteria.p__Firmicutes.c__Bacilli.o__Gemellales.f__Gemellaceae.g__Gemella	rs17631306	1	111072322	A	G	intergenic	KCNA10,KCNA2	0.1755	0.000527727	0.343377	0.999989	-0.214815	0.000374286	2.94e-08	0.00755661	1.26787	0.00207462	0.999979	0.523981
	k__Bacteria.p__Firmicutes.c__Bacilli.o__Lactobacillales.f__Aerococcaceae.g__Aerococcus	rs3006458	1	153320372	T	G	exonic	PGLYRP4	0.1095	0.000653364	0.123694	0.855919	-0.303442	0.000744416	1.28e-06	0.0600767	-0.946464	4.09e-05	0.315103	-0.571153
		rs10863827	1	210592148	A	G	intronic	HHAT	0.1626		0.791696	0.949334	-0.0456203		3.02e-06	0.0688119	-0.91512	0.0245621	0.782517	-0.295651
		rs12470930	2	177949264	T	C	intergenic	LINC01117,HNRNPA3	0.3695		0.816304	0.950555	0.0398039		6.02e-06	0.0979305	-0.872049	0.0060919	0.689607	-0.351296
		rs12999912	2	197150829	G	A	intronic	HECW2 (9)	0.4305		0.615634	0.940122	0.0727206		6.25e-06	0.0979305	-0.715184	0.00541433	0.681618	-0.316829
		rs17807032	6	111522623	T	C	intronic	SLC16A10	0.08481		0.288919	0.906938	-0.214271		1.41e-06	0.0600767	-1.16166	0.00246914	0.631616	-0.480628
		rs9924980	16	80287180	C	T	ncRNA_intronic	LOC102724084	0.383		0.779443	0.94916	0.0452524		3.89e-07	0.0600767	0.760053	0.000269273	0.505107	0.405755
		rs8128123	21	27046316	T	C	intronic	JAM2	0.2838		0.0114989	0.670514	0.421058		4.48e-06	0.086357	0.732181	3.23e-06	0.166636	0.542821
	k__Bacteria.p__Firmicutes.c__Bacilli.o__Lactobacillales.Other.Other	rs4471850	2	181825338	T	G	intergenic	SCHLAP1,UBE2E3	0.4244	0.000317318	0.688101	0.937274	0.0686777	0.000573662	7.26e-07	0.094059	0.724072	0.000271038	0.810763	0.417192
		rs1153741	2	182860422	G	A	intronic	PPP1R1C	0.3389		0.434938	0.912722	-0.139283		1.52e-07	0.0393319	-0.828978	9.58e-05	0.810763	-0.470473
	k__Bacteria.p__Firmicutes.c__Clostridia.o__Clostridiales.f__Clostridiaceae.g__	rs11986992	8	41006048	A	G	intergenic	ZMAT4,SFRP1	0.3551	0.00239409	0.948774	0.975652	-0.0114685	0.00418914	9.85e-07	0.0914229	0.74171	0.000423226	0.417653	0.438297
		rs4613983	8	41012930	T	A	intergenic	ZMAT4,SFRP1	0.1968		0.952599	0.97583	0.0137271		1.08e-06	0.0914229	0.843641	0.00129537	0.49541	0.468933
Combined Nasopharynx	k__Bacteria.p__Actinobacteria.c__Actinobacteria.o__Actinomycetales.f__Gordoniaceae.g__Gordonia	rs67028245	3	85394772	A	G	intronic	CADM2	0.3183	0.00285923	1.07e-06	0.112269	0.895871	0.00135636	0.000337557	0.498425	0.687179	1.31e-06	0.0577217	0.736348
		rs61925863	12	66694722	C	G	intergenic	IRAK3,HELB	0.161		0.00196865	0.693904	-0.663265		7.8e-06	0.133685	-1.01599	2.88e-07	0.0376185	-0.897976
		rs7304118	12	66842135	C	T	intronic	GRIP1	0.296		0.000152031	0.40042	-0.707815		0.00108823	0.564575	-0.678226	7.6e-07	0.0577217	-0.763838
		rs4913367	12	68180716	C	T	intergenic	LOC101927901,LINC01479	0.1946		0.000184546	0.421777	-0.744922		0.000337159	0.498425	-0.799706	8.93e-07	0.0577217	-0.855442
	k__Bacteria.p__Firmicutes.c__Clostridia.o__Clostridiales.f__[Tissierellaceae].g__Peptoniphilus	rs703462	10	106843424	C	G	intronic	SORCS3 (10)	0.3608	0.0127533	3.46e-05	0.360424	0.598892	0.0242309	5.82e-05	0.322972	0.626294	6.4e-07	0.0830553	0.597683
	k__Bacteria.p__Firmicutes.c__Clostridia.o__Clostridiales.f__Clostridiaceae.g__	rs9661504	1	205915667	A	T	intergenic	SLC26A9,FAM72C	0.1424	0.00239409	0.0012558	0.465189	-0.622597	0.00418914	0.00382661	0.669918	-0.648548	4.16e-07	0.0464022	-0.698049
		rs10232599	7	46035291	G	A	intergenic	IGFBP3,TNS3	0.2846		7.6e-05	0.385354	-0.709647		0.0117712	0.775837	-0.480553	1.14e-07	0.0290587	-0.66807
	k__Bacteria.p__Actinobacteria.c__Actinobacteria.o__Actinomycetales.f__.g__	rs12156316	8	41706484	T	C	intronic	ANK1	0.4984	0.000102045	6.16e-05	0.200712	0.593132	0.000351636	NA	NA	NA	8.16e-07	0.0422225	0.578983
		rs12244238	10	6083239	G	A	intronic	IL2RA	0.1772	0.000102045	5.54e-05	0.200257	-0.69259		NA	NA	NA	6.82e-07	0.0422225	-0.691455
	k__Bacteria.p__Actinobacteria.c__Actinobacteria.o__Actinomycetales.f__Microbacteriaceae.g__	rs11585194	1	62422442	G	A	intronic	INADL	0.2884	0.000222045	6.4e-05	0.257614	0.637479	6.14e-05	NA	NA	NA	6.52e-07	0.0827784	0.647112
		rs7326364	13	33691953	A	G	UTR3	STARD13	0.3965		7.98e-05	0.267721	-0.546337		NA	NA	NA	5.22e-07	0.0827784	-0.534987
	k__Bacteria.p__Actinobacteria.c__Actinobacteria.o__Actinomycetales.f__Micrococcaceae.Other	rs3006458	1	153320372	T	G	exonic	PGLYRP4	0.1095	0.000782182	0.00723029	0.701113	-0.515482	0.00232753	NA	NA	NA	5.1e-07	0.0324154	-0.750694
		rs4774283	15	58114121	T	G	intergenic	GCOM1,ALDH1A2	0.4963		9.88e-05	0.446016	0.507293		NA	NA	NA	2.56e-07	0.0324154	-0.571579
		rs4814474	20	16322199	A	C	intronic	KIF16B	0.4663		0.00434457	0.672449	0.446615		NA	NA	NA	9.35e-07	0.039588	0.563485
	k__Bacteria.p__Actinobacteria.c__Actinobacteria.o__Actinomycetales.f__Nocardiaceae.g__Rhodococcus	rs1653301	2	201076401	A	G	intergenic	C2orf47,SPATS2L (11)	0.1386	0.000105727	0.00493467	0.692533	-0.583508	0.000107532	NA	NA	NA	1.45e-08	0.00377411	-0.822585
	k__Bacteria.p__Actinobacteria.c__Actinobacteria.o__Actinomycetales.f__Sporichthyaceae.g__	rs13128830	4	21455808	T	C	intronic	KCNIP4	0.1915	0.000348091	0.000224244	0.49777	0.623079	3.78e-05	NA	NA	NA	3.03e-07	0.0216264	0.640264
		rs72832848	6	15020108	A	G	intergenic	LINC01108,JARID2	0.2403	0.000348091	5.3e-06	0.314119	0.678053		NA	NA	NA	2.96e-06	0.0938753	0.602185
		rs2093145	20	23579283	C	T	intergenic	CST9L,CST9	0.4791		0.0153019	0.738845	-0.356914		NA	NA	NA	3.46e-06	0.0975947	-0.466044
	k__Bacteria.p__Proteobacteria.c__Alphaproteobacteria.o__Rhizobiales.f__Bradyrhizobiaceae.Other	rs6581319	12	60861783	T	C	intergenic	SLC16A7,FAM19A2	0.4438	0.00854032	0.000282749	0.418656	-0.448262	0.000106078	NA	NA	NA	2.27e-07	0.0577824	-0.476943
	k__Bacteria.p__Proteobacteria.c__Alphaproteobacteria.o__Sphingomonadales.f__Sphingomonadaceae.Other	rs1653301	2	201076401	A	G	intergenic	C2orf47,SPATS2L	0.1386	0.000223955	3.5e-06	0.222719	-0.880417	7.28e-05	NA	NA	NA	9.48e-08	0.0239682	-0.799785
		rs358580	4	21488871	T	G	intronic	KCNIP4	0.3291		0.00304833	0.70805	0.461416		NA	NA	NA	8.77e-07	0.0739891	0.573709
		rs11651784	17	79238213	C	T	intronic	SLC38A10	0.5		1.08e-05	0.389533	0.569779		NA	NA	NA	1.91e-07	0.0241414	-0.53423
(1-11): Gene previously reported in either Blekhman [43], Bonder [44], Davenport [45] or Goodrich [19] GWAS. 1. Davenport (fecal combined; genus Megasphaera); 2. Bonder (fecal; genus Blautia); 3. Goodrich (fecal; unclassified genus of family Clostridiaceae); 4. Bonder (fecal; PWY-6948_sitosterol_degradation_to_androstenedione); 5. Davenport (fecal summer; genus Olsenella); 6. Blekhman (Hard palat…
