# Supplementary material for: Host genetic variation in mucosal immunity pathways influences the upper airway microbiome
Source: Microbiome. 2017 Feb 1;5:16. doi: 10.1186/s40168-016-0227-5 (PMC5286564; doi:10.1186/s40168-016-0227-5)
Supplement: Additional file 4: — Nasal microbiome alpha diversity (XLSX 43 kb) [file 40168_2016_227_MOESM4_ESM.xlsx]

## Sheet: alpha_diversity_q10.ld_0.5.txt.
Host genetic variation in mucosal immunity pathways influences the upper airway microbiome
Supplemental Table S3: QTL mapping results of nasal microbiome alpha diversity.
Site	Alpha diveristy	dbsnp142	Chr	Start	Minor Allele	Major Allele	Func refGene	Gene(s)	MAF	Summer mean alpha	Summer p	Summer q	Summer Beta	Winter mean alpha	Winter p	Winter q	Winter Beta	COMB p	COMB q	COMB Beta
Summer Nasopharynx	Evenness	rs4945742	6	106584579	G	A	intergenic	PRDM1,ATG5	0.297	0.3849	2.98568e-08	0.00792767	-0.0842305	0.3525	0.917191	0.99999	-0.00213564	0.00340319	0.999852	-0.0385972
	Shannon	rs4945742	6	106584579	G	A	intergenic	PRDM1,ATG5	0.297	3.745	4.4886e-09	0.00117115	0.793573	2.931	0.417718	0.999943	0.129922	0.00270037	0.999969	-0.348625
Winter Nasal Vestibule	Evenness	rs1520522	2	50538254	C	T	intronic	NRXN1	0.3562	0.3509	0.570284	0.937748	0.00974784	0.3499	3.5018e-08	0.00520568	-0.0986754	0.0064703	0.971964	-0.0344827
	Richness	rs12640639	4	149166514	T	C	intronic	NR3C2	0.1	301.2	0.442428	0.999972	-9.67627	304.1	1.19609e-07	0.0106046	-73.0353	5.8714e-05	0.383591	-39.0357
		rs734273	3	87225726	T	G	intergenic	LINC00506,MIR4795	0.2504		0.398798	0.999972	-7.72483		2.17824e-07	0.0106046	-46.5898	1.19563e-05	0.286411	-28.7426
		rs11387861	3	114026004	T	-	intronic	TIGIT	0.3925		0.880172	0.999972	-1.16839		1.03916e-06	0.0379432	-42.4191	0.00203642	0.645453	-17.5391
		rs2484599	12	115291444	T	C	intergenic	TBX3,MED13L	0.1516		0.418971	0.999972	9.31444		1.93084e-07	0.0106046	-68.2072	0.00527315	0.696603	-24.0814
	Shannon	rs1520522	2	50538254	C	T	intronic	NRXN1	0.3562	2.897	0.573706	0.941501	0.0826932	2.89	6.57865e-08	0.00977962	-0.830711	0.00704511	0.987449	-0.291647
		rs1349118	2	33898179	T	G	intergenic	FAM98A,LINC01317	0.4748		0.941317	0.961498	-0.00984038		1.49149e-06	0.0804001	0.708063	0.00219968	0.987449	0.30027
