# Supplementary material for: Host genetic variation in mucosal immunity pathways influences the upper airway microbiome
Source: Microbiome. 2017 Feb 1;5:16. doi: 10.1186/s40168-016-0227-5 (PMC5286564; doi:10.1186/s40168-016-0227-5)
Supplement: Additional file 5: — QTL mapping results of nasal microbiome beta diversity (XLSX 50 kb) [file 40168_2016_227_MOESM5_ESM.xlsx]

## Sheet: beta_diversity_q10.ld_0.5
Host genetic variation in mucosal immunity pathways influences the upper airway microbiome
Supplemental Table S4: QTL mapping results of nasal microbiome beta diversity.
Group	Euclidean PCoA (variance)	dbsnp142	Chr	Start	Minor Allele	Major Allele	Func refGene	Gene(s)	MAF	p	q	Beta
Summer nasal vestibule	PCoA07 (2.71%)	rs62158606	2	127040048	C	T	intergenic	CNTNAP5,GYPC	0.08455	1.07554e-06	0.0595053	4.47952
		rs9465948	6	21024102	A	G	intronic	CDKAL1	0.2293	1.25496e-06	0.0595053	3.30332
		rs11055390	12	13529636	C	T	ncRNA_exonic	LINC01559	0.2862	1.66481e-07	0.0236818	3.73233
Winter nasal vestibule	PCoA01 (12.94%)	rs6708704	2	222212773	C	G	intergenic	MIR4268,EPHA4	0.2887	1.36193e-06	0.0978757	8.5614
		rs2166856	3	13268998	G	A	intergenic	IQSEC1,NUP210	0.105	9.89164e-07	0.0978757	-10.4077
	PCoA02 (7.32%)	rs59031414	1	43840065	C	T	intergenic	ELOVL1,MED8	0.2699	3.37388e-07	0.04883	5.64482
	PCoA04 (4.01%)	rs34512895	13	83131478	T	-	intergenic	LINC00564,SLITRK1	0.4485	3.58559e-07	0.0505174	-3.84453
		rs11638490	15	79007950	T	C	intergenic	CHRNB4,LOC646938	0.2724	1.06482e-06	0.0750111	3.11207
	PCoA10 (1.59%)	rs17413167	1	44507773	G	T	intergenic	SLC6A9,KLF17	0.1007	2.58601e-05	0.0906393	2.75733
		rs113118100	1	90027427	T	C	intronic	LRRC8B	0.116	2.42196e-05	0.0906393	2.57172
		rs78970785	1	97731961	G	A	ncRNA_intronic	DPYD-AS1	0.08952	1.10589e-05	0.0647589	2.72645
		rs12125384	1	102905228	C	A	intergenic	OLFM3,COL11A1 (1)	0.1764	6.7029e-06	0.0632368	2.52845
		rs1934698	1	102906141	A	G	intergenic	OLFM3,COL11A1 (1)	0.1863	2.73261e-05	0.0930327	2.44218
		rs200903111	1	109818223	-	TTGAT	UTR3	CELSR2	0.08929	2.64229e-06	0.0468155	2.86756
		rs13028702	2	42082172	C	T	intergenic	SLC8A1,LOC388942	0.2158	3.1945e-05	0.0995019	2.04288
		rs67756598	2	53745162	T	C	intergenic	MIR4431,ASB3	0.08113	2.93961e-05	0.0961721	2.87086
		rs6728356	2	83504968	A	G	intergenic	LOC1720,FUNDC2P2 (2)	0.4704	2.18134e-05	0.0906393	-1.92123
		rs138339349	2	181020576	C	T	intergenic	CWC22,SCHLAP1 (3)	0.0652	2.47736e-05	0.0906393	3.08143
		rs231819	2	204672537	G	A	intergenic	CD28,CTLA4	0.04439	2.83047e-06	0.0468155	3.41478
		rs3790990	2	238257127	A	C	intronic	COL6A3	0.05159	1.34451e-05	0.0708899	3.13434
		rs6779656	3	18598903	A	G	intergenic	SATB1-AS1,KCNH8	0.1288	1.00027e-05	0.0636672	3.71931
		rs445625	5	2608575	G	C	intergenic	LOC100506858,IRX2 (4)	0.2145	9.99726e-06	0.0636672	2.15607
		rs1547670	6	33775868	G	A	intergenic	MLN,LINC01016	0.4516	2.5341e-06	0.0468155	-2.1601
		rs6453716	6	74745996	G	T	intergenic	CD109,LOC101928516	0.1448	1.68086e-05	0.0745666	2.23717
		rs4383780	6	88580589	A	C	ncRNA_intronic	LOC101928911	0.4368	3.51768e-06	0.0468155	-2.00108
		rs1451071	6	91114488	G	A	intergenic	MIR4464,MAP3K7	0.2063	2.96481e-05	0.0961721	2.06214
		rs284515	6	91208828	G	A	intergenic	MIR4464,MAP3K7	0.1208	1.2482e-05	0.0702806	2.41819
		rs4876266	8	1916144	T	G	intergenic	ARHGEF10,KBTBD11-OT1	0.2057	1.35587e-05	0.0708899	1.99587
		rs4286971	8	2561906	T	C	ncRNA_intronic	LOC101927815	0.1888	3.03423e-06	0.0468155	2.6637
		rs13280410	8	118629320	T	C	intergenic	MED30,EXT1	0.4878	1.74885e-05	0.0753008	-2.13463
		rs13299390	9	98990294	T	G	intergenic	LOC158434,HSD17B3	0.09621	1.65954e-05	0.0745666	2.68368
		rs10491524	9	122257254	T	C	intergenic	BRINP1,MIR147A	0.1584	2.6004e-05	0.0906393	2.44058
		rs11197511	10	117807654	T	C	intergenic	ATRNL1,GFRA1	0.1178	2.57595e-05	0.0906393	2.89943
		rs2702672	11	19423832	G	C	intronic	NAV2 (5)	0.08702	2.07081e-06	0.0468155	2.75119
		rs11025123	11	19431539	T	C	intronic	NAV2 (5)	0.06965	6.99035e-06	0.0632368	3.86415
		rs11025134	11	19450627	T	G	intronic	NAV2 (5)	0.1329	4.60167e-06	0.0561383	2.47048
		rs2632065	11	19547268	T	C	intronic	NAV2 (5)	0.1633	6.80087e-06	0.0632368	2.40386
		rs145797068	11	28803563	A	G	intergenic	MIR8068,KCNA4	0.08357	1.50471e-05	0.0734271	3.20463
		rs2863231	11	31796560	A	G	intronic	ELP4	0.3226	2.25665e-05	0.0906393	1.98548
		rs3087923	11	32460624	C	G	ncRNA_exonic	WT1-AS	0.155	1.42424e-05	0.071897	2.44198
		rs587153	11	35564009	T	A	intergenic	PAMR1,FJX1	0.1055	1.86888e-06	0.0468155	2.8419
		rs141261623	11	44515853	A	G	intergenic	ALX4,CD82	0.09659	9.97563e-06	0.0636672	2.5785
		rs35969493	11	44605462	G	A	intronic	CD82	0.1743	2.59242e-06	0.0468155	2.2339
		rs2729354	11	57355970	A	G	intergenic	UBE2L6,SERPING1	0.1991	9.91356e-06	0.0636672	2.33758
		rs7929974	11	75029167	C	T	intronic	ARRB1	0.3431	2.39858e-05	0.0906393	-2.03184
		rs71465196	12	63766991	T	A	intergenic	AVPR1A,DPY19L2	0.1399	7.34334e-06	0.0632368	2.58026
		rs17313537	13	74701453	C	T	intronic	KLF12	0.07695	1.05535e-05	0.0643739	2.96105
		rs9565512	13	80200895	T	C	intergenic	LINC01068,LINC01038	0.1009	5.27774e-06	0.0594334	3.08702
		rs114978653	13	84493999	T	C	intergenic	SLITRK1,LINC00333	0.1033	1.14969e-06	0.0468155	3.28411
		rs9602365	13	84616050	G	A	intergenic	SLITRK1,LINC00333	0.3557	7.87428e-06	0.0636672	1.97653
		rs112800086	13	85826296	A	G	intergenic	LINC00375,LINC00351	0.1034	8.4959e-06	0.0636672	3.42115
		rs8018637	14	25144221	C	T	intergenic	GZMB,STXBP6	0.2812	1.66568e-05	0.0745666	1.95393
		rs11649341	16	70733292	C	T	intronic	VAC14	0.1195	3.3717e-07	0.0468155	2.98982
		rs2361128	19	57739247	G	A	intergenic	ZNF264,AURKC	0.4894	3.02191e-05	0.0961721	1.87969
		rs71354061	19	58367259	A	C	intronic	ZNF587	0.11	3.32329e-06	0.0468155	2.88734
Nasal Vestibule	PCoA02 (7.60%)	rs17036872	3	12559188	A	G	intronic	TSEN2	0.1077	2.18715e-07	0.0314879	-5.30447
		rs16897200	6	44029293	C	G	ncRNA_intronic	LOC101929705	0.08102	5.03751e-07	0.036262	4.93348
	PCoA03 (5.64%)	rs2924338	18	53175787	C	T	intronic	TCF4	0.2685	5.18658e-07	0.0755567	2.93351
	PCoA09 (2.33%)	rs4672405	2	61031500	C	T	intergenic	PAPOLG,LINC01185	0.4443	3.32159e-06	0.0692253	2.08317
		rs11132977	4	173963006	C	T	intergenic	GALNTL6,GALNT7	0.4908	5.01784e-06	0.0769658	-1.93607
		rs17233395	11	21646206	G	C	intergenic	NELL1,ANO5 (6)	0.08423	6.19686e-06	0.0820903	3.03452
		rs7120514	11	23521491	A	G	intergenic	MIR8054,LUZP2	0.1423	4.43782e-06	0.0769658	2.65041
		rs7941095	11	26040750	A	C	intergenic	LUZP2,ANO3	0.1413	1.40555e-06	0.0410102	2.6058
		rs10834976	11	26446191	G	A	intronic	ANO3	0.194	9.51326e-08	0.00693931	2.62126
		rs145797068	11	28803563	A	G	intergenic	MIR8068,KCNA4	0.08357	3.04473e-06	0.0692253	3.56518
		rs224618	11	32064649	G	T	intergenic	LOC100506675,RCN1	0.164	1.90089e-07	0.00924382	2.76574
		rs3087923	11	32460624	C	G	ncRNA_exonic	WT1-AS	0.155	1.32001e-08	0.00192572	3.00892
		rs587153	11	35564009	T	A	intergenic	PAMR1,FJX1	0.1055	5.27572e-06	0.0769658	2.60645
		rs6497957	16	26681997	T	C	intergenic	HS3ST4,C16orf82	0.1495	7.31507e-06	0.0820903	-3.0475
		rs145818564	19	23384249	A	G	intergenic	ZNF730,ZNF724P	0.1531	4.74674e-07	0.0173122	2.65725
		rs71326977	21	35290975	A	C	intergenic	ATP5O,LINC00649	0.2851	6.8871e-06	0.0820903	2.00012
		rs2329946	21	46415307	T	C	intergenic	LINC00163,LINC00162	0.1988	8.87435e-06	0.0924752	2.17574
	PCoA10 (1.83%)	rs6806798	3	155481097	C	T	UTR3	C3orf33	0.2298	1.33086e-07	0.0192828	2.27001
Summer nasopharynx	PCoA01 (12.94%)	rs35205675	17	68921097	T	C	intergenic	KCNJ2,CASC17 (7)	0.171	5.1286e-07	0.0744	-8.35151
	PCoA02 (7.32%)	rs501290	9	22784110	C	A	ncRNA_intronic	LINC01239	0.2487	2.39191e-06	0.0866274	-4.79798
		rs4378039	9	88794978	G	T	intergenic	LOC101927623,C9orf153	0.446	8.9083e-07	0.0430174	-4.32804
		rs12435212	14	85483485	G	T	intergenic	LINC00911 (8)	0.18	3.60045e-07	0.0370659	-5.92645
		rs16959922	15	35134746	C	A	intergenic	LOC101928174,AQR	0.2934	5.11722e-07	0.0370659	-4.69715
	PCoA06 (3.1%)	rs4771351	13	100626896	T	C	intergenic	ZIC5,ZIC2	0.3013	3.60706e-07	0.0510337	-3.04209
Winter nasopharynx	PCoA02 (7.32%)	rs11622090	14	93329692	T	C	intergenic	GOLGA5,CHGA (9)	0.2	5.04817e-07	0.071927	-7.10104
	PCoA04 (4.01%)	rs34662332	1	188480215	G	C	intergenic	LINC01036,BRINP3	0.3309	5.46731e-06	0.0706937	4.63906
		rs1516098	2	161769453	C	T	intergenic	RBMS1,TANK	0.1075	7.76354e-06	0.0732695	-5.09705
		rs1818806	4	181939526	G	A	intergenic	LINC00290	0.3827	4.91087e-06	0.0706937	-4.11208
		rs62361136	5	84459665	C	T	intergenic	EDIL3,NBPF22P	0.1152	7.30576e-06	0.0732695	-4.09488
		rs115763072	5	88400180	C	T	intergenic	MEF2C-AS1,MIR3660	0.1026	9.15308e-06	0.0732695	-4.5725
		rs10514315	5	89249834	C	G	intergenic	MEF2C-AS1,MIR3660	0.09664	8.84124e-06	0.0732695	-5.35571
		rs17539414	5	89780254	C	A	intronic	POLR3G	0.06603	1.10663e-05	0.0746979	-4.73256
		rs10514339	5	90147936	G	A	intronic	ADGRV1	0.06133	1.41737e-07	0.0200914	-6.75565
		rs10071010	5	95041141	C	T	intergenic	SPATA9,RHOBTB3	0.08466	8.21505e-06	0.0732695	-5.39837
		rs17706067	5	97381223	G	A	intergenic	LINC01340,RGMB	0.1141	5.48589e-06	0.0706937	-5.29486
		rs13356282	5	97483365	T	C	intergenic	LINC01340,RGMB	0.05259	8.42676e-07	0.0328101	-5.67042
		rs34035418	5	99132397	-	CTC	intergenic	CTD-2151A2.1,LOC100133050	0.111	1.06922e-05	0.0746979	-5.35047
		rs72660758	5	104363501	A	G	intergenic	NUDT12,RAB9BP1	0.06402	1.01049e-06	0.0328101	-5.90629
		rs4958459	5	150950784	A	G	intergenic	FAT2,SPARC	0.4978	1.15731e-06	0.0328101	4.18619
		rs12673110	7	55094343	A	G	intronic	EGFR	0.3786	4.3067e-06	0.0706937	-3.5333
		rs7099255	10	14437826	T	C	intergenic	MIR4293,MIR1265	0.2282	9.44167e-06	0.0732695	-3.15203
		rs9568764	13	53388885	C	G	intergenic	MIR759,PCDH8	0.1862	1.18748e-05	0.076512	-3.80566
		rs7159635	14	77193031	T	C	intergenic	ESRRB,VASH1	0.211	1.69273e-06	0.0399911	-4.2442
		rs12892107	14	80362582	A	T	intergenic	NRXN3,DIO2	0.09941	8.92622e-06	0.0732695	-4.77029
		rs7144645	14	83561154	A	T	intergenic	LINC01467 (5)	0.3491	8.35998e-07	0.0328101	-4.00391
		rs856635	14	85433661	G	C	intergenic	LINC00911 (8)	0.1926	9.82087e-06	0.0732695	-4.39127
		rs12167472	22	34399754	A	G	intergenic	LARGE,ISX	0.1136	5.46266e-06	0.0706937	-4.44104
	PCoA06 (3.1%)	rs149331882	1	187605110	-	CAAA	intergenic	LINC01036	0.1785	3.49612e-06	0.0708595	-3.18359
		rs883583	1	228084158	G	A	intergenic	PRSS38,WNT9A	0.1763	1.41972e-05	0.091942	3.56121
		rs1429227	2	5992952	T	C	intergenic	SOX11,LINC01105	0.1735	5.8633e-07	0.0708595	4.51648
		rs2018145	2	77591574	T	G	intronic	LRRTM4	0.1405	3.9637e-06	0.0708595	-4.26091
		rs12711922	2	119898769	A	G	intergenic	MARCO,C1QL2	0.1447	1.00282e-05	0.0908634	4.66449
		rs1632193	4	13131639	T	C	intergenic	LOC101929019,RAB28	0.387	1.31331e-05	0.091942	3.26131
		rs7731964	5	94313304	T	C	intronic	MCTP1	0.4852	2.44826e-06	0.0708595	3.18305
		rs33809	5	94619232	T	C	intronic	MCTP1	0.3201	1.39473e-05	0.091942	2.6205
		rs253132	5	106642412	T	A	intergenic	LOC102467213,EFNA5	0.4706	2.65821e-06	0.0708595	-2.97293
		rs12201787	6	10875903	G	T	intronic	GCM2	0.1043	1.08418e-05	0.0908634	4.52113
		rs73167871	7	82938544	A	T	intergenic	PCLO,SEMA3E (10)	0.3203	9.00102e-06	0.0908634	-2.88282
		rs56013935	8	24283912	G	A	ncRNA_intronic	LOC101929294	0.1608	1.02716e-05	0.0908634	-4.02482
		rs3759086	12	25056378	A	T	intronic	BCAT1 (10,11)	0.3455	1.05376e-05	0.0908634	2.94734
		rs1463571	12	28297447	A	C	intergenic	PTHLH,CCDC91	0.2594	9.07588e-06	0.0908634	-4.40958
		rs16948306	15	65153223	C	A	intronic	PLEKHO2	0.2	5.16372e-06	0.081744	-3.89979
		rs9931993	16	72232996	A	C	intergenic	PMFBP1,LINC01572	0.1741	1.16019e-05	0.0918318	3.42686
		rs17605951	16	72297642	C	A	intergenic	PMFBP1,LINC01572	0.1692	3.9788e-06	0.0708595	3.77299
		rs12921495	16	73413933	G	T	intergenic	C16orf47,LINC01568	0.353	7.93974e-06	0.0908634	-3.30852
		rs7201773	16	77310808	G	A	intergenic	SYCE1L,ADAMTS18	0.3016	1.8396e-06	0.0708595	3.50913
		rs1177986	17	70579285	C	A	ncRNA_intronic	LINC00673	0.2253	1.27718e-06	0.0708595	-4.68424
		rs8097772	18	24684020	G	T	intronic	CHST9	0.4876	9.07614e-06	0.0908634	-2.69506
		rs1362858	18	32986600	C	A	intergenic	ZNF396,INO80C	0.3607	1.40319e-05	0.091942	-3.14853
Nasopharynx	PCoA02 (9.33%)	rs67028245	3	85394772	A	G	intronic	CADM2 (12)	0.3183	2.00414e-06	0.0964605	-4.75065
		rs12435212	14	85483485	G	T	intergenic	LINC00911 (8)	0.18	4.76477e-09	0.000687995	-6.19096
		rs12595789	15	33167171	A	G	intronic	FMN1 (13, 14)	0.4606	1.76809e-06	0.0964605	-4.1124
	PCoA03 (5.33%)	rs10879791	12	74886325	T	C	intergenic	LOC100507377,ATXN7L3B	0.2865	2.78853e-07	0.022236	-3.23613
		rs8249	17	33289937	A	T	UTR3	ZNF830	0.2314	3.09546e-07	0.022236	4.01292
	PCoA04 (4.89%)	rs13399600	2	16143633	A	G	intergenic	MYCN,GACAT3 (11)	0.4541	1.19485e-06	0.0870168	-3.19645
		rs11232913	11	81593948	T	C	ncRNA_intronic	LOC101928989	0.3175	2.56821e-06	0.0935171	3.3608
		rs11290222	11	83486745	-	T	intronic	DLG2 (15)	0.1108	1.7978e-06	0.0872851	3.56543
		rs9934690	16	25856601	C	T	intronic	HS3ST4	0.2172	6.388e-08	0.00930435	3.54798
(1-14): Gene previously reported in either the Blekhman [54], Davenport [27] or Goodrich [19] GWAS or in a relative abundace GWAS in this study. 1. Davenport (fecal combined; genus Faecalibacterium); 2. Davenport (fecal winter; genus Lactobacillus); 3. Winter nasopharynx (unclassified genus of order Lactobacillales); 4. Davenport (fecal winter; family Neisseriaceae); 5. Davenport (fecal winter; g…
