# Supplementary material for: Host genetic variation in mucosal immunity pathways influences the upper airway microbiome
Source: Microbiome. 2017 Feb 1;5:16. doi: 10.1186/s40168-016-0227-5 (PMC5286564; doi:10.1186/s40168-016-0227-5)
Supplement: Additional file 6: — Nasal vestibule and nasopharynx SNP heritability estimates (XLSX 12 kb) [file 40168_2016_227_MOESM6_ESM.xlsx]

## Sheet: Chip heritability
Host genetic variation in mucosal immunity pathways influences the upper airway microbiome
Supplemental Table S5: Nasal vestibule and nasopharynx SNP heritability estimates.
	Nasal Vestibule (N=133)	Nasopharynx (N=125)
Genus level Bacteria	PVE (SE)	PVE (SE)
k__Bacteria.p__Firmicutes.c__Bacilli.o__Lactobacillales.f__Aerococcaceae.g__Alloiococcus	0 (0.168)	0.487 (0.259)
k__Bacteria.p__Actinobacteria.c__Actinobacteria.o__Actinomycetales.f__Gordoniaceae.g__Gordonia	0.133 (0.18)	0.454 (0.195)
k__Bacteria.p__Actinobacteria.c__Actinobacteria.o__Actinomycetales.f__Micrococcaceae.g__Arthrobacter	0.124 (0.159)	0.416 (0.182)
k__Bacteria.p__Actinobacteria.c__Actinobacteria.o__Actinomycetales.f__Microbacteriaceae.g__	0.185 (0.172)	0.402 (0.189)
k__Bacteria.p__Actinobacteria.c__Actinobacteria.o__Actinomycetales.f__Corynebacteriaceae.g__Corynebacterium	0.284 (0.222)	0.357 (0.22)
k__Bacteria.p__Proteobacteria.c__Betaproteobacteria.o__Burkholderiales.f__Comamonadaceae.Other	0 (NaN)	0.339 (0.318)
k__Bacteria.p__Actinobacteria.c__Actinobacteria.o__Actinomycetales.f__Mycobacteriaceae.g__Mycobacterium	0 (0.224)	0.339 (0.226)
k__Bacteria.p__Actinobacteria.c__Actinobacteria.o__Actinomycetales.f__Micrococcaceae.Other	0.334 (0.183)	0.338 (0.203)
k__Bacteria.p__Actinobacteria.c__Actinobacteria.o__Actinomycetales.f__Propionibacteriaceae.g__Propionibacterium	0.034 (0.16)	0.331 (0.191)
k__Bacteria.p__Proteobacteria.c__Betaproteobacteria.o__Neisseriales.f__Neisseriaceae.g__Neisseria	0 (NaN)	0.33 (0.206)
k__Bacteria.p__Actinobacteria.c__Actinobacteria.o__Actinomycetales.f__Dermabacteraceae.g__Brachybacterium	0.068 (0.124)	0.311 (0.138)
k__Bacteria.p__Proteobacteria.c__Alphaproteobacteria.o__Rhodobacterales.f__Rhodobacteraceae.g__Paracoccus	0.136 (0.13)	0.297 (0.19)
k__Bacteria.p__Actinobacteria.c__Actinobacteria.o__Actinomycetales.f__Brevibacteriaceae.g__Brevibacterium	0.166 (0.165)	0.285 (0.173)
k__Bacteria.p__Proteobacteria.c__Gammaproteobacteria.o__Pseudomonadales.f__Moraxellaceae.g__	0.212 (0.19)	0.284 (0.267)
k__Bacteria.p__Actinobacteria.c__Actinobacteria.o__Actinomycetales.f__Sporichthyaceae.g__	0.267 (0.179)	0.284 (0.158)
k__Bacteria.p__Proteobacteria.c__Alphaproteobacteria.o__Sphingomonadales.f__Sphingomonadaceae.g__Kaistobacter	0.174 (0.182)	0.281 (0.173)
k__Bacteria.p__Firmicutes.c__Clostridia.o__Clostridiales.f__[Tissierellaceae].g__Peptoniphilus	0.162 (0.214)	0.279 (0.188)
k__Bacteria.p__Firmicutes.c__Bacilli.o__Bacillales.f__Staphylococcaceae.g__Jeotgalicoccus	NA	0.278 (0.174)
k__Bacteria.p__Firmicutes.c__Bacilli.o__Bacillales.f__[Exiguobacteraceae].Other	0.07 (0.166)	0.263 (0.191)
k__Bacteria.p__Firmicutes.c__Bacilli.o__Lactobacillales.f__Aerococcaceae.g__Aerococcus	0.076 (0.126)	0.259 (0.166)
k__Bacteria.p__Actinobacteria.c__Actinobacteria.o__Actinomycetales.f__Dermacoccaceae.g__Dermacoccus	0.214 (0.152)	0.254 (0.202)
k__Bacteria.p__Proteobacteria.c__Betaproteobacteria.o__Burkholderiales.f__Comamonadaceae.g__	0 (0.17)	0.244 (0.181)
k__Bacteria.p__Proteobacteria.c__Alphaproteobacteria.o__Rhizobiales.f__Rhizobiaceae.g__Agrobacterium	NA	0.24 (0.238)
k__Bacteria.p__Actinobacteria.c__Actinobacteria.o__Actinomycetales.f__Microbacteriaceae.g__Curtobacterium	NA	0.24 (0.193)
k__Bacteria.p__Actinobacteria.c__Actinobacteria.o__Actinomycetales.f__Intrasporangiaceae.g__	0.093 (0.17)	0.225 (0.17)
k__Bacteria.p__Actinobacteria.c__Actinobacteria.o__Actinomycetales.f__Micrococcaceae.g__	0.022 (0.128)	0.224 (0.172)
k__Bacteria.p__Firmicutes.c__Clostridia.o__Clostridiales.f__Clostridiaceae.g__	0.216 (0.172)	0.213 (0.137)
k__Bacteria.p__Actinobacteria.c__Actinobacteria.o__Actinomycetales.f__.g__	NA	0.186 (0.15)
k__Bacteria.p__Firmicutes.c__Clostridia.o__Clostridiales.f__[Tissierellaceae].g__Anaerococcus	0 (0.149)	0.183 (0.164)
k__Bacteria.p__Firmicutes.c__Bacilli.o__Turicibacterales.f__Turicibacteraceae.g__Turicibacter	0.209 (0.134)	0.179 (0.149)
k__Bacteria.p__Proteobacteria.c__Alphaproteobacteria.o__Rhizobiales.f__Bradyrhizobiaceae.Other	0.25 (0.249)	0.174 (0.203)
k__Bacteria.p__Actinobacteria.c__Actinobacteria.o__Actinomycetales.f__Nocardioidaceae.g__	NA	0.173 (0.165)
k__Bacteria.p__Actinobacteria.c__Actinobacteria.o__Actinomycetales.f__Nocardiaceae.g__Rhodococcus	NA	0.152 (0.144)
k__Bacteria.p__Proteobacteria.c__Alphaproteobacteria.o__Sphingomonadales.f__Sphingomonadaceae.g__Blastomonas	0 (0.184)	0.145 (0.168)
k__Bacteria.p__Proteobacteria.c__Alphaproteobacteria.o__Sphingomonadales.f__Sphingomonadaceae.Other	NA	0.141 (0.139)
k__Bacteria.p__Actinobacteria.c__Actinobacteria.o__Actinomycetales.f__Micrococcaceae.g__Kocuria	0.047 (0.122)	0.132 (0.117)
k__Bacteria.p__Firmicutes.c__Clostridia.o__Clostridiales.f__[Tissierellaceae].g__Finegoldia	0.194 (0.213)	0.13 (0.167)
k__Bacteria.p__Actinobacteria.c__Actinobacteria.o__Actinomycetales.Other.Other	0.13 (0.208)	0.128 (0.192)
k__Bacteria.p__Proteobacteria.c__Alphaproteobacteria.o__Rhizobiales.f__Methylobacteriaceae.g__Methylobacterium	0.047 (0.134)	0.113 (0.157)
k__Bacteria.p__Firmicutes.c__Clostridia.o__Clostridiales.f__Ruminococcaceae.g__	NA	0.109 (0.187)
k__Bacteria.p__Proteobacteria.c__Betaproteobacteria.o__Burkholderiales.f__Oxalobacteraceae.g__	0 (0.175)	0.109 (0.141)
k__Bacteria.p__Proteobacteria.c__Gammaproteobacteria.o__Pseudomonadales.f__Moraxellaceae.g__Moraxella	0.196 (0.29)	0.106 (0.218)
k__Bacteria.p__Firmicutes.c__Bacilli.o__Lactobacillales.f__Streptococcaceae.g__Lactococcus	0.236 (0.198)	0.104 (0.194)
k__Bacteria.p__Bacteroidetes.c__Sphingobacteriia.o__Sphingobacteriales.f__Sphingobacteriaceae.g__Pedobacter	NA	0.091 (0.172)
k__Bacteria.p__Bacteroidetes.c__Bacteroidia.o__Bacteroidales.f__Prevotellaceae.g__Prevotella	0.081 (0.161)	0.087 (0.168)
k__Bacteria.p__Firmicutes.c__Clostridia.o__Clostridiales.f__Lachnospiraceae.g__	NA	0.068 (0.174)
k__Bacteria.p__Firmicutes.c__Bacilli.o__Lactobacillales.Other.Other	0.215 (0.158)	0.061 (0.148)
k__Bacteria.p__Actinobacteria.c__Actinobacteria.o__Actinomycetales.f__Micrococcaceae.g__Micrococcus	0.02 (0.156)	0.06 (0.159)
k__Bacteria.p__Proteobacteria.c__Alphaproteobacteria.o__Rickettsiales.f__mitochondria.Other	0.072 (0.139)	0.054 (0.172)
k__Bacteria.p__Proteobacteria.c__Alphaproteobacteria.o__Sphingomonadales.f__Sphingomonadaceae.g__Novosphingobium	0.018 (0.145)	0.053 (0.14)
k__Bacteria.p__Proteobacteria.c__Alphaproteobacteria.o__Rhizobiales.f__Hyphomicrobiaceae.g__Parvibaculum	0.224 (0.211)	0.047 (0.169)
k__Bacteria.p__Proteobacteria.c__Betaproteobacteria.o__Burkholderiales.f__Comamonadaceae.g__Comamonas	0 (0.176)	0.037 (0.141)
k__Bacteria.p__Proteobacteria.c__Alphaproteobacteria.o__Sphingomonadales.f__Sphingomonadaceae.g__	0.104 (0.142)	0.032 (0.143)
k__Bacteria.p__Proteobacteria.c__Betaproteobacteria.o__Burkholderiales.f__Comamonadaceae.g__Delftia	0 (NaN)	0.03 (0.138)
k__Bacteria.p__Proteobacteria.c__Gammaproteobacteria.o__Enterobacteriales.f__Enterobacteriaceae.g__Enterobacter	0.248 (0.137)	0.029 (0.11)
k__Bacteria.p__Proteobacteria.c__Alphaproteobacteria.o__Caulobacterales.f__Caulobacteraceae.Other	0.165 (0.134)	0.022 (0.137)
k__Bacteria.p__Proteobacteria.c__Alphaproteobacteria.o__Rhodobacterales.f__Rhodobacteraceae.g__	NA	0.011 (0.141)
k__Bacteria.p__Proteobacteria.c__Betaproteobacteria.o__Burkholderiales.f__Oxalobacteraceae.Other	NA	0.01 (0.117)
k__Bacteria.p__Firmicutes.c__Bacilli.o__Lactobacillales.f__Streptococcaceae.g__Streptococcus	0.355 (0.196)	0.001 (0.177)
k__Bacteria.p__Firmicutes.c__Bacilli.o__Bacillales.f__[Exiguobacteraceae].g__Exiguobacterium	NA	0 (NaN)
k__Bacteria.p__Proteobacteria.c__Gammaproteobacteria.o__Pasteurellales.f__Pasteurellaceae.g__Haemophilus	0.082 (0.178)	0 (NaN)
k__Bacteria.p__Firmicutes.c__Bacilli.o__Bacillales.f__Bacillaceae.g__Bacillus	0.016 (0.15)	0 (NaN)
k__Bacteria.p__Firmicutes.c__Bacilli.o__Bacillales.f__Bacillaceae.Other	0.015 (0.13)	0 (NaN)
k__Bacteria.p__Proteobacteria.c__Betaproteobacteria.Other.Other.Other	0 (NaN)	0 (NaN)
k__Bacteria.p__Fusobacteria.c__Fusobacteriia.o__Fusobacteriales.f__Fusobacteriaceae.g__Fusobacterium	0 (0.228)	0 (NaN)
k__Bacteria.p__Firmicutes.c__Bacilli.o__Bacillales.Other.Other	0 (0.176)	0 (NaN)
k__Bacteria.p__Proteobacteria.c__Betaproteobacteria.o__Neisseriales.f__Neisseriaceae.g__	0 (0.17)	0 (NaN)
k__Bacteria.p__Firmicutes.c__Bacilli.o__Bacillales.f__Planococcaceae.g__	0 (0.157)	0 (NaN)
k__Bacteria.p__Firmicutes.c__Bacilli.o__Bacillales.f__Staphylococcaceae.g__Staphylococcus	0 (0.114)	0 (NaN)
k__Bacteria.p__Actinobacteria.c__Actinobacteria.o__Actinomycetales.f__Actinomycetaceae.g__Actinomyces	0.342 (0.199)	0 (0.481)
k__Bacteria.p__Proteobacteria.c__Gammaproteobacteria.o__Enterobacteriales.f__Enterobacteriaceae.g__	0.065 (0.148)	0 (0.42)
k__Bacteria.p__Proteobacteria.c__Alphaproteobacteria.o__Rhizobiales.f__Bradyrhizobiaceae.g__	0.053 (0.168)	0 (0.359)
k__Bacteria.p__Proteobacteria.c__Alphaproteobacteria.o__Sphingomonadales.f__Sphingomonadaceae.g__Sphingomonas	0.057 (0.205)	0 (0.319)
k__Bacteria.p__Firmicutes.c__Clostridia.o__Clostridiales.f__Veillonellaceae.g__Veillonella	0.282 (0.209)	0 (0.283)
k__Bacteria.p__Firmicutes.c__Bacilli.Other.Other.Other	0 (0.122)	0 (0.256)
k__Bacteria.p__Actinobacteria.c__Actinobacteria.o__Actinomycetales.f__Micrococcaceae.g__Rothia	0.213 (0.204)	0 (0.239)
k__Bacteria.p__Proteobacteria.c__Alphaproteobacteria.o__Rhizobiales.f__Methylobacteriaceae.g__	NA	0 (0.238)
k__Bacteria.p__Firmicutes.c__Bacilli.o__Gemellales.f__Gemellaceae.g__Gemella	0.452 (0.187)	0 (0.233)
k__Bacteria.p__Firmicutes.c__Bacilli.o__Bacillales.f__.g__	0.119 (0.151)	0 (0.2)
k__Bacteria.p__Bacteroidetes.c__Flavobacteriia.o__Flavobacteriales.f__[Weeksellaceae].g__Cloacibacterium	0 (0.165)	0 (0.191)
k__Bacteria.p__Proteobacteria.c__Alphaproteobacteria.o__Sphingomonadales.f__Sphingomonadaceae.g__Sphingobium	0.066 (0.178)	0 (0.183)
k__Bacteria.p__Proteobacteria.c__Gammaproteobacteria.o__Pseudomonadales.f__Pseudomonadaceae.g__Pseudomonas	0 (0.257)	0 (0.172)
k__Bacteria.p__Proteobacteria.c__Gammaproteobacteria.o__Alteromonadales.f__[Chromatiaceae].g__Rheinheimera	0 (0.35)	0 (0.17)
k__Bacteria.p__Cyanobacteria.c__Chloroplast.o__Streptophyta.f__.g__	0.105 (0.153)	0 (0.162)
k__Bacteria.p__Proteobacteria.c__Gammaproteobacteria.o__Pseudomonadales.f__Moraxellaceae.g__Acinetobacter	0 (0.196)	0 (0.161)
k__Bacteria.p__Proteobacteria.c__Alphaproteobacteria.o__Caulobacterales.f__Caulobacteraceae.g__	0 (0.131)	0 (0.142)
k__Bacteria.p__Firmicutes.c__Bacilli.o__Lactobacillales.f__Aerococcaceae.Other	0.005 (0.141)	0 (0.14)
k__Bacteria.p__Actinobacteria.c__Actinobacteria.o__Actinomycetales.f__Micrococcaceae.g__Microbispora	0 (0.173)	0 (0.14)
k__Bacteria.p__Proteobacteria.c__Gammaproteobacteria.o__Pseudomonadales.f__Moraxellaceae.g__Enhydrobacter	0.101 (0.153)	0 (0.139)
k__Bacteria.p__Firmicutes.c__Bacilli.o__Lactobacillales.f__Lactobacillaceae.g__Lactobacillus	0.312 (0.208)	NA
